# Supplementary material for: Harnessing γ-TMT Genetic Variations and Haplotypes for Vitamin E Diversity in the Korean Rice Collection
Source: Antioxidants (Basel). 2024 Feb 14;13(2):234. doi: 10.3390/antiox13020234 (PMC10886147; doi:10.3390/antiox13020234)
Supplement: Supplementary file 1 [file antioxidants-13-00234-s001.zip › Supplementary Tables.xlsx]

## Sheet: Table S1
Table S1. Passport information of the Korean rice collection of 475 accessions used in this study
Sr. No.	Entry_No	Variety Name	Ecotype	Origin	Varietal Type	Seed Storage No.	NCBI Biosample ID
1	RWG-001	Namseon 52	Temperate japonica	KOR	Bred	IT 005288	SAMEA4999314
2	RWG-002	Suweon 159	Temperate japonica	KOR	Bred	IT 007099	SAMEA4999298
3	RWG-003	Suweon 255	Indica	KOR	Bred	IT 007226	SAMN12714206
4	RWG-004	Suwon 301	Temperate japonica	KOR	Bred	IT 123124	SAMEA4999469
5	RWG-005	Suweon 347	Indica	KOR	Bred	IT 192004	SAMN12714207
6	RWG-006	CT9993-5-10-1-M	Indica	COL	Bred	K046490	SAMN16203520
7	RWG-007	Rathal	Admixture	LKA	Bred	IT 248043	SAMEA4999450
8	RWG-008	Tchampa	Aus	IRN	Bred	K046514	SAMEA4999421
9	RWG-009	Jejubukjeju-2002-99	Temperate japonica	KOR	Weedy	IT 220821	SAMEA4999437
10	RWG-010	Jejubukjeju-2002-171	Indica	KOR	Weedy	IT 220865	SAMEA4999151
11	RWG-011	Jejubukjeju-2002-340	Temperate japonica	KOR	Weedy	IT 220982	SAMEA4999178
12	RWG-012	Jejunamjeju-2002-420	Temperate japonica	KOR	Weedy	IT 221031	SAMEA4999344
13	RWG-013	Jejubukjeju-2002-521	Indica	KOR	Weedy	IT 221094	SAMEA4999379
14	RWG-014	Incheonkanghwasujip-16	Temperate japonica	KOR	Weedy	K019957	SAMEA4999374
15	RWG-015	Muando	Temperate japonica	KOR	Landrace	IT 006116	SAMEA4999311
16	RWG-016	Dadajo	Temperate japonica	KOR	Landrace	IT 005679	SAMEA4999350
17	RWG-017	Okcheong	Temperate japonica	KOR	Landrace	IT 227933	SAMEA4999287
18	RWG-018	Sando	Tropical japonica	KOR	Landrace	IT 006556	SAMEA4999326
19	RWG-019	Batnarak	Tropical japonica	KOR	Landrace	IT 010340	SAMEA4999280
20	RWG-020	Orido	Temperate japonica	KOR	Landrace	IT 007630	SAMEA4999276
21	RWG-021	Saducho	Indica	KOR	Landrace	IT 006538	SAMEA4999263
22	RWG-022	Seon	Indica	KOR	Landrace	IT 226487	SAMEA4999234
23	RWG-023	Hanyangjo	Aus	KOR	Landrace	IT 009060	SAMEA4999208
24	RWG-024	Inbujido	Temperate japonica	KOR	Landrace	IT 008196	SAMEA4999235
25	RWG-025	Beobpanhwa	Temperate japonica	KOR	Landrace	IT 006410	SAMEA4999236
26	RWG-026	Janmochal	Temperate japonica	KOR	Landrace	IT 227934	SAMEA4999172
27	RWG-027	Pyodo	Temperate japonica	KOR	Landrace	IT 008999	SAMEA4999171
28	RWG-028	Yuljojo	Temperate japonica	KOR	Landrace	K026177	SAMEA4999345
29	RWG-029	Samgyeongjo	Temperate japonica	KOR	Landrace	IT 006596	SAMEA4999343
30	RWG-030	Baekgokna	Indica	KOR	Landrace	IT 006303	SAMEA4999133
31	RWG-031	Mongdonjaerae	Admixture	KOR	Landrace	IT 227937	SAMEA4999111
32	RWG-032	Agbede	Tropical japonica	NGA	Bred	IT 000041	SAMEA4999075
33	RWG-033	Anbaw C7	Temperate japonica	MMR	Bred	IT 000114	SAMEA4999156
34	RWG-034	Bala	Indica	IND	Bred	K046522	SAMN12714208
35	RWG-035	Bellardone	Temperate japonica	FRA	Bred	IT 000314	SAMEA4999148
36	RWG-036	Chiem Chanh	Indica	VNM	Landrace	IT 000694	SAMN16203521
37	RWG-037	Dharial	Aus	NPL	Bred	IT 001083	SAMEA4999252
38	RWG-038	Dular	Aus	IND	Bred	K046515	SAMEA4999270
39	RWG-039	IR38	Indica	PHL	Bred	IT 001907	SAMEA4999213
40	RWG-040	Magnolia	Tropical japonica	USA	Landrace	IT 002920	SAMEA4999409
41	RWG-041	Mala	Indica	BGD	Bred	IT 002938	SAMN12714209
42	RWG-042	Mushkan	Aromatic	PAK	Bred	IT 003068	SAMEA4999354
43	RWG-043	Pukhi	Aus	PAK	Bred	IT 003482	SAMEA4999145
44	RWG-044	Red Rice	Indica	IRN	Landrace	IT 003553	SAMN12714210
45	RWG-045	Tun Sart	Tropical japonica	VNM	Bred	IT 004483	SAMEA4999128
46	RWG-046	Victoria F.A	Temperate japonica	ARG	Bred	IT 004529	SAMEA4999192
47	RWG-047	Bai Cyue Hwa Lue	Indica	TWN	Landrace	IT 006305	SAMEA4999100
48	RWG-048	Yangmyeon	Indica	TWN	Landrace	IT 007573	SAMEA4999097
49	RWG-049	Belle Patna	Indica	USA	Bred	IT 009836	SAMN12714211
50	RWG-050	Pyeongbuk 3	Temperate japonica	PRK	Bred	IT 113470	SAMEA4999294
51	RWG-051	Yupul	Tropical japonica	LBR	Bred	IT 152647	SAMEA4999461
52	RWG-052	Liman Belozernij	Temperate japonica	RUS		IT 195079	SAMEA4999432
53	RWG-053	Kagi	Aus	IND		IT 211179	SAMEA4999430
54	RWG-054	Hatadani	Indica	LKA		IT 211182	SAMN12714212
55	RWG-055	Tai Mochito	Tropical japonica	THA		IT 211283	SAMEA4999464
56	RWG-056	Waikyakushi	Indica	TWN		IT 211285	SAMEA4999419
57	RWG-057	Upland	Tropical japonica	NGA	Bred	IT 212310	SAMEA4999406
58	RWG-058	Newrex	Tropical japonica	USA	Bred	IT 212313	SAMEA4999401
59	RWG-059	Doan Guang Hwa Lue	Temperate japonica	TWN	Landrace	901177	SAMEA4999364
60	RWG-060	Wu Cyue	Indica	TWN	Landrace	901180	SAMEA4999331
61	RWG-061	Binato	Indica	PHL	Landrace	901500	SAMEA4999324
62	RWG-062	Avangard	Temperate japonica	UZB		IT 216884	SAMEA4999346
63	RWG-063	Debzera	Temperate japonica	UZB		IT 217508	SAMEA4999293
64	RWG-064	Hawm Supan	Indica	THA		K019941	SAMEA4999319
65	RWG-065	Ssalbyeo 22	Temperate japonica	KOR	Landrace	IT 217448	SAMEA4999265
66	RWG-066	Urasan	Tropical japonica	JPN	Landrace	901640	SAMEA4999357
67	RWG-067	Xi Gua Bai	Indica	CHN		IT 110057	SAMN16203522
68	RWG-068	Yung Yuen Chuen Zim	Indica	CHN	Bred	IT 113788	SAMEA4999452
69	RWG-069	Keng Chi Ju	Temperate japonica	CHN	Landrace	IT 114292	SAMEA4999455
70	RWG-070	Qua 77 Wuan-Dau	Indica	CHN		IT 114588	SAMN16203523
71	RWG-071	Chih-Tsao-He	Indica	CHN		IT 117610	SAMN16203524
72	RWG-072	Hsiang-Ha-Tsan	Indica	CHN		IT 117643	SAMN16203525
73	RWG-073	Cheongdo-Donggok-4	Indica	KOR	Weedy	IT 168380	SAMEA4999112
74	RWG-074	Golyeong-2	Temperate japonica	KOR	Weedy	IT 168699	SAMEA4999150
75	RWG-075	Golyeong-6	Temperate japonica	KOR	Weedy	IT 168703	SAMEA4999396
76	RWG-076	Danyang-7	Temperate japonica	KOR	Weedy	IT 169001	SAMEA4999338
77	RWG-077	Danyang-38	Temperate japonica	KOR	Weedy	IT 169032	SAMEA4999351
78	RWG-078	Hwaseong-5	Temperate japonica	KOR	Weedy	IT 169092	SAMEA4999356
79	RWG-079	Gou 405	Temperate japonica	JPN	Bred	IT 202142	SAMEA4999315
80	RWG-080	Baeksami	Temperate japonica	CHN	Landrace	IT 204549	SAMEA4999092
81	RWG-081	Akaine	Tropical japonica	JPN	Landrace	IT 211334	SAMEA4999080
82	RWG-082	Syare-61-1-B	Temperate japonica	KOR	Weedy	IT 213594	SAMEA4999093
83	RWG-083	Syale-94-1-B	Temperate japonica	KOR	Weedy	IT 213675	SAMEA4999264
84	RWG-084	Syale-163-1-B	Temperate japonica	KOR	Weedy	IT 213678	SAMEA4999251
85	RWG-085	Milyang 50	Indica	KOR	Bred	IT 006235	SAMN12714213
86	RWG-086	Yeongpung	Indica	KOR	Bred	IT 101984	SAMN12714214
87	RWG-087	Iri 336	Temperate japonica	KOR	Bred	IT 151559	SAMEA4999195
88	RWG-088	Mihyang	Temperate japonica	KOR	Bred	IT 196276	SAMEA4999198
89	RWG-089	Moroberekan	Tropical japonica	GIN	Bred	K046503	SAMEA4999185
90	RWG-090	Jejubukjeju-2002-115	Tropical japonica	KOR	Weedy	IT 220830	SAMEA4999163
91	RWG-091	Jejubukjeju-2002-550	Temperate japonica	KOR	Weedy	IT 221116	SAMEA4999127
92	RWG-092	Jejubukjeju-2002-561	Temperate japonica	KOR	Weedy	K020571	SAMEA4999116
93	RWG-093	Huindadak	Temperate japonica	KOR	Landrace	IT 009264	SAMEA4999119
94	RWG-094	Jotajo	Temperate japonica	KOR	Landrace	IT 008580	SAMEA4999191
95	RWG-095	Pocheon Jangmang Me	Temperate japonica	KOR	Landrace	IT 008996	SAMEA4999141
96	RWG-096	Dongo	Temperate japonica	KOR	Landrace	IT 005970	SAMEA4999179
97	RWG-097	Seorianjeunbaengi	Temperate japonica	KOR	Landrace	IT 006663	SAMEA4999095
98	RWG-098	Neul	Tropical japonica	KOR	Landrace	IT 010275	SAMEA4999094
99	RWG-099	Jwiippari	Temperate japonica	KOR	Landrace	IT 008700	SAMEA4999071
100	RWG-100	Jeongjonghwa	Temperate japonica	KOR	Landrace	IT 008408	SAMEA4999382
101	RWG-101	Sodujo	Tropical japonica	KOR	Landrace	IT 010417	SAMEA4999176
102	RWG-102	Sando	Tropical japonica	KOR	Landrace	IT 010375	SAMEA4999131
103	RWG-103	Bori	Temperate japonica	KOR	Landrace	IT 006424	SAMEA4999199
104	RWG-104	Naengjo	Temperate japonica	KOR	Landrace	K026193	SAMEA4999103
105	RWG-105	Bikom	Admixture	NGA	Bred	IT 000343	SAMEA4999129
106	RWG-106	British Honduras Creole	Tropical japonica	HND	Bred	IT 000461	SAMEA4999087
107	RWG-107	Cartuna	Tropical japonica	IND	Bred	IT 000560	SAMEA4999083
108	RWG-108	Sahak	Aus	PRI	Bred	IT 003703	SAMEA4999142
109	RWG-109	Taichung-Woo-Tsan	Indica	TWN	Bred	IT 004246	SAMEA4999146
110	RWG-110	Zilanica	Aromatic	RUS	Bred	IT 004683	SAMEA4999466
111	RWG-111	Xao Bai Mang Sue Dao	Temperate japonica	TWN	Landrace	IT 006737	SAMEA4999425
112	RWG-112	Di Jiao Wu Jian	Indica	TWN	Landrace	IT 008302	SAMEA4999478
113	RWG-113	Spin Mere	Aus	AFG		IT 152642	SAMEA4999405
114	RWG-114	Norin 22	Temperate japonica	JPN	Bred	IT 005585	SAMEA4999424
115	RWG-115	Ssalbyeo 16	Temperate japonica	KOR	Landrace	IT 006587	SAMEA4999397
116	RWG-116	Nian Chi Shi	Indica	CHN		IT 109904	SAMEA4999403
117	RWG-117	Sung Pan Tao	Temperate japonica	CHN	Landrace	IT 114332	SAMEA4999376
118	RWG-118	Tsong-Gan-Shun	Indica	CHN		IT 114620	SAMEA4999175
119	RWG-119	San-Li-Shun	Indica	CHN	Bred	IT 114771	SAMEA4999137
120	RWG-120	Yang-Sha-Tsan	Indica	CHN		IT 117766	SAMEA4999359
121	RWG-121	Chungdo 23	Indica	KOR	Weedy	IT 168296	SAMN16203526
122	RWG-122	Chungdo Hwayang 12	Indica	KOR	Weedy	IT 168374	SAMN16203527
123	RWG-123	Chungdo Hwayang 14	Indica	KOR	Weedy	IT 168376	SAMN16203528
124	RWG-124	Sungju 3	Indica	KOR	Weedy	IT 168409	SAMEA4999250
125	RWG-125	Jangsung 1	Indica	KOR	Weedy	IT 168469	SAMN16203529
126	RWG-126	Soonchun 5	Indica	KOR	Weedy	IT 168483	SAMN16203530
127	RWG-127	Daegu Damti 6-2	Temperate japonica	KOR	Weedy	IT 168551	SAMEA4999422
128	RWG-128	Guechang 15	Temperate japonica	KOR	Weedy	IT 168592	SAMEA4999428
129	RWG-129	Danyang 9	Temperate japonica	KOR	Weedy	IT 169003	SAMEA4999410
130	RWG-130	Chungsongaengmi 4	Temperate japonica	KOR	Weedy	IT 175218	SAMEA4999184
131	RWG-131	Suhyeonghando	Indica	CHN		IT 204592	SAMEA4999152
132	RWG-132	Xiao zao huang	Tropical japonica	CHN		IT 211220	SAMEA4999220
133	RWG-133	Namseon 34	Temperate japonica	KOR	Bred	IT 005275	SAMEA4999355
134	RWG-134	Namseon 126	Temperate japonica	KOR	Bred	IT 005362	SAMEA4999342
135	RWG-135	Milyang 88	Temperate japonica	KOR	Bred	IT 203682	SAMEA4999328
136	RWG-136	Dudo	Temperate japonica	KOR	Landrace	IT 005980	SAMEA4999307
137	RWG-137	IR40	Indica	PHL	Bred	IT 001908	SAMEA4999296
138	RWG-138	Jinbu	Temperate japonica	KOR	Bred	IT 212549	SAMEA4999286
139	RWG-139	Palgong	Temperate japonica	KOR	Bred	IT 191754	SAMEA4999385
140	RWG-140	Hopyung	Temperate japonica	KOR	Bred	IT 191914	SAMEA4999274
141	RWG-141	Dongjinchal	Temperate japonica	KOR	Bred	IT 196275	SAMEA4999302
142	RWG-142	Gopum	Temperate japonica	KOR	Bred	IT 214884	SAMEA4999243
143	RWG-143	Unkwang	Temperate japonica	KOR	Bred	IT 217814	SAMEA4999243
144	RWG-144	Haiami	Temperate japonica	KOR	Bred	IT 235304	SAMEA4999215
145	RWG-145	Samkwang	Temperate japonica	KOR	Bred	IT 214880	SAMN12714215
146	RWG-146	Hopum	Temperate japonica	KOR	Bred	IT 217826	SAMEA4999241
147	RWG-147	Chilbo	Temperate japonica	KOR	Bred	IT 284608	SAMEA4999170
148	RWG-148	Ilpum	Temperate japonica	KOR	Bred	IT 191781	SAMEA4999162
149	RWG-149	Chucheong	Temperate japonica	JPN	Bred	IT 000070	SAMEA4999375
150	RWG-150	Junam	Temperate japonica	KOR	Bred	IT 210050	SAMEA4999125
151	RWG-151	Sindongjin	Temperate japonica	KOR	Bred	IT 212522	SAMEA4999104
152	RWG-152	Odae	Temperate japonica	KOR	Bred	IT 154882	SAMEA4999113
153	RWG-153	Namil	Temperate japonica	KOR	Bred	IT 251693	SAMN12714216
154	RWG-154	Hwaseong	Temperate japonica	KOR	Bred	IT 143771	SAMEA4999076
155	RWG-155	Boramchan	Temperate japonica	KOR	Bred	IT 262212	SAMEA4999084
156	RWG-156	Hwayeong	Temperate japonica	KOR	Bred	IT 191811	SAMN12714217
157	RWG-157	Dongjin	Temperate japonica	KOR	Bred	IT 163355	SAMEA4999279
158	RWG-158	Nagdong	Temperate japonica	KOR	Bred	IT 006182	SAMEA4999291
159	RWG-159	Giho	Temperate japonica	KOR	Bred	IT 009860	SAMEA4999223
160	RWG-160	Hwacheong	Temperate japonica	KOR	Bred	IT 112423	SAMEA4999445
161	RWG-161	Jopyeong	Temperate japonica	KOR	Bred	KR 02562	SAMEA4999470
162	RWG-162	Chinnong	Temperate japonica	KOR	Bred	KR 09990	SAMEA4999392
163	RWG-163	Hanareum	Indica	KOR	Bred	IT 214856	SAMN12714218
164	RWG-164	Dasan	Indica	KOR	Bred	IT 192044	SAMEA4999158
165	RWG-165	Milyang 23	Indica	KOR	Bred	IT 006202	SAMEA4999154
166	RWG-166	Samgang	Indica	KOR	Bred	IT 163351	SAMEA4999126
167	RWG-167	Nokyang	Tropical japonica	KOR	Bred	IT 235303	SAMN12714219
168	RWG-168	Tongil	Indica	KOR	Bred	IT 008927	SAMEA4999102
169	RWG-169	Unbong	Temperate japonica	KOR	Bred	IT 195097	SAMEA4999082
170	RWG-170	Sinunbong	Temperate japonica	KOR	Bred	KR 09991	SAMEA4999327
171	RWG-171	Sambaek	Temperate japonica	KOR	Bred	IT 191869	SAMEA4999312
172	RWG-172	Junghwa	Temperate japonica	KOR	Bred	IT 260473	SAMEA4999479
173	RWG-173	Geuru	Temperate japonica	KOR	Bred	IT 213063	SAMEA4999458
174	RWG-174	Inwol	Temperate japonica	KOR	Bred	IT 196288	SAMEA4999467
175	RWG-175	Sangmi	Temperate japonica	KOR	Bred	IT 223954	SAMEA4999436
176	RWG-176	Geumo	Temperate japonica	KOR	Bred	KR 09992	SAMEA4999447
177	RWG-177	Jinbuol	Temperate japonica	KOR	Bred	IT 235774	SAMEA4999434
178	RWG-178	Jinmi	Temperate japonica	KOR	Bred	IT 160433	SAMEA4999444
179	RWG-179	Heugjinju	Temperate japonica	KOR	Bred	IT 191964	SAMEA4999380
180	RWG-180	Jeogjinju	Temperate japonica	KOR	Bred	IT 333049	SAMN12714220
181	RWG-181	Naepung	Temperate japonica	KOR	Bred	IT 191954	SAMEA4999383
182	RWG-182	Donghae	Temperate japonica	KOR	Bred	IT 191993	SAMEA4999322
183	RWG-183	Seoan	Temperate japonica	KOR	Bred	IT 191784	SAMEA4999368
184	RWG-184	Gancheok	Temperate japonica	KOR	Bred	IT 251377	SAMEA4999333
185	RWG-185	Juan	Temperate japonica	KOR	Bred	IT 191828	SAMEA4999281
186	RWG-186	Yeonghae	Temperate japonica	KOR	Bred	IT 214400	SAMEA4999321
187	RWG-187	Sobi	Temperate japonica	KOR	Bred	IT 212519	SAMEA4999370
188	RWG-188	Haepyeong	Temperate japonica	KOR	Bred	IT 212540	SAMEA4999254
189	RWG-189	Sinseonchal	Temperate japonica	KOR	Bred	IT 145265	SAMEA4999451
190	RWG-190	Daelip 1	Temperate japonica	KOR	Bred	IT 191790	SAMEA4999227
191	RWG-191	Seolhyangchal	Temperate japonica	KOR	Bred	K014302	SAMEA4999210
192	RWG-192	Ilmi	Temperate japonica	KOR	Bred	IT 221719	SAMEA4999228
193	RWG-193	Nampyeong	Temperate japonica	KOR	Bred	IT 196266	SAMEA4999196
194	RWG-194	Gyehwa	Temperate japonica	KOR	Bred	IT 151521	SAMEA4999224
195	RWG-195	Yeongnam	Temperate japonica	KOR	Bred	IT 203688	SAMEA4999233
196	RWG-196	Yangjo	Temperate japonica	KOR	Bred	IT 212497	SAMEA4999358
197	RWG-197	Aranghangchal	Temperate japonica	KOR	Bred	K007176	SAMEA4999336
198	RWG-198	Heugnam	Temperate japonica	KOR	Bred	IT 212512	SAMEA4999332
199	RWG-199	Goami	Temperate japonica	KOR	Bred	IT 213236	SAMEA4999335
200	RWG-200	Manmi	Temperate japonica	KOR	Bred	IT 203721	SAMEA4999249
201	RWG-201	Heugkwang	Temperate japonica	KOR	Bred	IT 214882	SAMEA4999202
202	RWG-202	Norinmochi 1	Tropical japonica	JPN	Bred	IT 010258	SAMEA4999238
203	RWG-203	Sangnambat	Tropical japonica	KOR	Bred	IT 203686	SAMEA4999237
204	RWG-204	Anda	Indica	KOR	Bred	IT 259341	SAMN12714221
205	RWG-205	Taebaeg	Indica	KOR	Bred	IT 102311	SAMEA4999225
206	RWG-206	Gaya	Indica	KOR	Bred	IT 192017	SAMN12714222
207	RWG-207	Baegyang	Indica	KOR	Bred	IT 212486	SAMN12714223
208	RWG-208	Cheongcheong	Indica	KOR	Bred	IT 101779	SAMN12714224
209	RWG-209	Jungwon	Indica	KOR	Bred	IT 010032	SAMN12714225
210	RWG-210	Nampung	Indica	KOR	Bred	IT 101994	SAMN12714226
211	RWG-211	Hangangchal	Indica	KOR	Bred	IT 009844	SAMEA4999098
212	RWG-212	Goun	Temperate japonica	KOR	Bred	IT 218241	SAMEA4999085
213	RWG-213	Pungmi	Temperate japonica	KOR	Bred	IT 217983	SAMEA4999132
214	RWG-214	Boseogchal	Temperate japonica	KOR	Bred	IT 217816	SAMEA4999248
215	RWG-215	Hanmaeum	Temperate japonica	KOR	Bred	IT 217817	SAMEA4999371
216	RWG-216	Hwasin 1	Temperate japonica	KOR	Bred	IT 235272	SAMEA4999260
217	RWG-217	Onnuri	Temperate japonica	KOR	Bred	IT 217819	SAMEA4999261
218	RWG-218	Gangbaek	Temperate japonica	KOR	Bred	IT 217824	SAMEA4999316
219	RWG-219	Hwangkeumnuri	Temperate japonica	KOR	Bred	IT 235277	SAMEA4999266
220	RWG-220	Dami	Temperate japonica	KOR	Bred	IT 235278	SAMEA4999378
221	RWG-221	Hongjinju	Temperate japonica	KOR	Bred	IT 217316	SAMEA4999360
222	RWG-222	Sinmyungheugchal	Temperate japonica	KOR	Bred	IT 284609	SAMEA4999155
223	RWG-223	Hoban	Temperate japonica	KOR	Bred	IT 229366	SAMEA4999120
224	RWG-224	Heugseol	Temperate japonica	KOR	Bred	IT 218587	SAMEA4999182
225	RWG-225	Danmi	Temperate japonica	KOR	Bred	IT 227136	SAMEA4999130
226	RWG-226	Nogwonchal	Temperate japonica	KOR	Bred	IT 223077	SAMEA4999089
227	RWG-227	Younghojinmi	Temperate japonica	KOR	Bred	IT 247766	SAMN16203531
228	RWG-228	Honong	Temperate japonica	KOR	Bred	IT 262210	SAMEA4999109
229	RWG-229	Joun	Temperate japonica	KOR	Bred	IT 223100	SAMEA4999078
230	RWG-230	Wolbaek	Temperate japonica	KOR	Bred	IT 227059	SAMEA4999446
231	RWG-231	Gangchan	Temperate japonica	KOR	Bred	IT 227052	SAMEA4999456
232	RWG-232	Shinbaeg	Temperate japonica	KOR	Bred	IT 322324	SAMEA4999429
233	RWG-233	Geongganghongmi	Temperate japonica	KOR	Bred	IT 247765	SAMEA4999460
234	RWG-234	Sodami	Temperate japonica	KOR	Bred	KR 02480	SAMEA4999449
235	RWG-235	Sukwang	Temperate japonica	KOR	Bred	KR 02481	SAMEA4999435
236	RWG-236	Seonhyangheukmi	Temperate japonica	KOR	Bred	KR 02483	SAMEA4999398
237	RWG-237	Pungok	Temperate japonica	KOR	Bred	IT 009015	SAMEA4999352
238	RWG-238	Wase Gingbouzu	Indica	JPN	Landrace	IT 216766	SAMEA4999362
239	RWG-239	Palgoeng	Temperate japonica	KOR	Bred	IT 008946	SAMEA4999149
240	RWG-240	Jinheung	Temperate japonica	KOR	Bred	IT 008727	SAMEA4999347
241	RWG-241	Milseong	Temperate japonica	KOR	Bred	IT 006165	SAMEA4999295
242	RWG-242	Yusin	Indica	KOR	Bred	IT 007821	SAMN12714227
243	RWG-243	Satbyeol	Indica	KOR	Bred	IT 008136	SAMN12714228
244	RWG-244	Milyang 42	Indica	KOR	Bred	IT 006227	SAMEA4999318
245	RWG-245	Dobong	Temperate japonica	KOR	Bred	IT 009930	SAMEA4999273
246	RWG-246	Seolag	Temperate japonica	KOR	Bred	IT 195095	SAMEA4999453
247	RWG-247	Samnam	Temperate japonica	KOR	Bred	IT 195090	SAMEA4999480
248	RWG-248	Seomjin	Temperate japonica	KOR	Bred	IT 145264	SAMEA4999414
249	RWG-249	Youngdeok	Temperate japonica	KOR	Bred	IT 219210	SAMEA4999426
250	RWG-250	Seohae	Temperate japonica	KOR	Bred	IT 112605	SAMEA4999180
251	RWG-251	Mimyeon	Indica	KOR	Bred	IT 328754	SAMEA4999187
252	RWG-252	MS11	Temperate japonica	KOR	Bred	IT 275684	SAMN12714229
253	RWG-253	Koshihikari	Temperate japonica	JPN	Bred	IT 002752	SAMEA4999216
254	RWG-254	Sobaeg	Temperate japonica	KOR	Bred	IT 154881	SAMEA4999348
255	RWG-255	Sangju	Temperate japonica	KOR	Bred	IT 219211	SAMN12714230
256	RWG-256	Samcheon	Temperate japonica	KOR	Bred	IT 196282	SAMEA4999402
257	RWG-257	Munjang	Temperate japonica	KOR	Bred	IT 223955	SAMEA4999306
258	RWG-258	Taebong	Temperate japonica	KOR	Bred	IT 266611	SAMEA4999320
259	RWG-259	Dunnae	Temperate japonica	KOR	Bred	IT 191726	SAMEA4999387
260	RWG-260	Saesangju	Temperate japonica	KOR	Bred	IT 212475	SAMEA4999122
261	RWG-261	Manchu	Temperate japonica	KOR	Bred	IT 212534	SAMEA4999377
262	RWG-262	Nongan	Temperate japonica	KOR	Bred	IT 191747	SAMEA4999284
263	RWG-263	Sura	Temperate japonica	KOR	Bred	IT 217574	SAMEA4999221
264	RWG-264	Bonggwang	Temperate japonica	JPN	Bred	IT 104600	SAMEA4999219
265	RWG-265	Hwaseonchal	Temperate japonica	KOR	Bred	IT 191829	SAMEA4999226
266	RWG-266	Dongan	Temperate japonica	KOR	Bred	IT 212509	SAMEA4999200
267	RWG-267	Daesan	Temperate japonica	KOR	Bred	IT 210027	SAMEA4999271
268	RWG-268	Nongho	Temperate japonica	KOR	Bred	IT 210034	SAMEA4999169
269	RWG-269	Manguem	Temperate japonica	KOR	Bred	IT 174737	SAMEA4999160
270	RWG-270	Saegyehwa	Temperate japonica	KOR	Bred	IT 212536	SAMEA4999140
271	RWG-271	Manweol	Temperate japonica	KOR	Bred	IT 213742	SAMN12714231
272	RWG-272	Hyangmi 1	Indica	KOR	Bred	IT 192023	SAMEA4999245
273	RWG-273	Hwangkeumbora	Temperate japonica	KOR	Bred	IT 235275	SAMN12714232
274	RWG-274	Cheonga	Temperate japonica	KOR	Bred	IT 217312	SAMN12714233
275	RWG-275	Cheongdam	Temperate japonica	KOR	Bred	IT 217314	SAMN12714234
276	RWG-276	Keunseom	Indica	KOR	Bred	IT 223977	SAMN12714235
277	RWG-277	Saenuri	Temperate japonica	KOR	Bred	IT 235281	SAMEA4999138
278	RWG-278	Hwanggeumnodeul	Temperate japonica	KOR	Bred	IT 217834	SAMEA4999285
279	RWG-279	Cheongan	Temperate japonica	KOR	Bred	IT 218585	SAMEA4999313
280	RWG-280	Deuraechan	Temperate japonica	KOR	Bred	IT 291479	SAMEA4999411
281	RWG-281	Jinbaek	Temperate japonica	KOR	Bred	IT 235286	SAMEA4999413
282	RWG-282	Cheongnam	Temperate japonica	KOR	Bred	KR 00369	SAMN12714236
283	RWG-283	Suan	Temperate japonica	KOR	Bred	IT 242637	SAMEA4999365
284	RWG-284	Dongbo	Temperate japonica	KOR	Bred	IT 247759	SAMEA4999399
285	RWG-285	Seolemi	Temperate japonica	KOR	Bred	KR 00366	SAMEA4999143
286	RWG-286	Jungsaenggold	Temperate japonica	KOR	Bred	IT 328761	SAMEA4999174
287	RWG-287	Saeilmi	Temperate japonica	KOR	Bred	IT 318798	SAMEA4999157
288	RWG-288	Seokwang	Temperate japonica	KOR	Bred	IT 005281	SAMEA4999203
289	RWG-289	Saenara	Temperate japonica	KOR	Bred	IT 005469	SAMEA4999164
290	RWG-290	Paldal	Temperate japonica	KOR	Bred	IT 008952	SAMEA4999283
291	RWG-291	Nongbaeg	Temperate japonica	KOR	Bred	IT 005668	SAMEA4999303
292	RWG-292	Chupung	Indica	KOR	Bred	IT 009842	SAMEA4999323
293	RWG-293	Kwanak	Temperate japonica	KOR	Bred	IT 007187	SAMEA4999473
294	RWG-294	Seonam	Temperate japonica	KOR	Bred	IT 195093	SAMEA4999443
295	RWG-295	Tal	Aus	TWN	Landrace	IT 246657	SAMN16203532
296	RWG-296	Daw Dam	Tropical japonica	NPL		IT 113523	SAMN16203533
297	RWG-297	Singwang	Indica	KOR	Bred	IT 212481	SAMN16203534
298	RWG-298	En-shi dai Minoru	Temperate japonica	JPN		IT 291894	SAMN16203535
299	RWG-299	IR72	Indica	PHL	Bred	IT 207586	SAMN16203536
300	RWG-316	Daebo	Temperate japonica	KOR	Bred	IT 275524	SAMN16203537
301	RWG-317	Mipum	Temperate japonica	KOR	Bred	IT 242635	SAMN16203538
302	RWG-318	Jinsumi	Temperate japonica	KOR	Bred	IT 227134	SAMN16203539
303	RWG-319	Hyeonpum	Temperate japonica	KOR	Bred	KR 03671	SAMN16203540
304	RWG-320	Geonyang2ho	Temperate japonica	KOR	Bred	KR 03672	SAMN16203541
305	RWG-321	Geonyangmi	Temperate japonica	KOR	Bred	KR 02484	SAMN16203542
306	RWG-322	Geumyoung	Temperate japonica	KOR	Bred	IT 331753	SAMN16203543
307	RWG-323	Nunbora	Temperate japonica	KOR	Bred	IT 217828	SAMN16203544
308	RWG-324	Nunkeunheugchal1ho	Temperate japonica	KOR	Bred	IT 301313	SAMN16203545
309	RWG-325	Dabo	Temperate japonica	KOR	Bred	KR 03673	SAMN16203546
310	RWG-326	Dacheong	Temperate japonica	KOR	Bred	IT 235287	SAMN16203547
311	RWG-327	Daechan	Temperate japonica	KOR	Bred	KR 02535	SAMN16203548
312	RWG-328	Donghaejinmi	Temperate japonica	KOR	Bred	IT 235836	SAMN16203549
313	RWG-329	Manjong	Temperate japonica	KOR	Bred	IT 248699	SAMN16203550
314	RWG-330	Malgeumi	Temperate japonica	KOR	Bred	IT 223976	SAMN16203551
315	RWG-331	Matdream	Temperate japonica	KOR	Bred	IT 301300	SAMN16203552
316	RWG-332	Mogyang	Indica	KOR	Bred	IT 227055	SAMN16203553
317	RWG-333	Mogwoo	Indica	KOR	Bred	IT 274639	SAMN16203554
318	RWG-334	Migwang	Temperate japonica	KOR	Bred	IT 223094	SAMN16203555
319	RWG-335	Misomi	Temperate japonica	KOR	Bred	KR 03674	SAMN16203556
320	RWG-336	Milky queen	Temperate japonica	JPN	Bred	IT 212447	SAMN16203557
321	RWG-337	Baegseolchal	Temperate japonica	KOR	Bred	IT 235283	SAMN16203558
322	RWG-338	Baekogchal	Temperate japonica	KOR	Bred	IT 227135	SAMN16203559
323	RWG-339	Baegilmi	Temperate japonica	KOR	Bred	IT 301305	SAMN16203560
324	RWG-340	Bodrami	Temperate japonica	KOR	Bred	KR 03675	SAMN16203561
325	RWG-341	Boseogheugchal	Temperate japonica	KOR	Bred	IT 235306	SAMN16203562
326	RWG-342	Sandeuljinmi	Temperate japonica	KOR	Bred	IT 227131	SAMN16203563
327	RWG-343	Sanhomi	Temperate japonica	KOR	Bred	KR 03676	SAMN16203564
328	RWG-344	Sangjuchal	Temperate japonica	KOR	Bred	IT 223953	SAMN16203565
329	RWG-345	Saegoami	Temperate japonica	KOR	Bred	IT 275317	SAMN16203566
330	RWG-346	Saeodae	Temperate japonica	KOR	Bred	KR 03677	SAMN16203567
331	RWG-347	Saengdongchal	Temperate japonica	KOR	Bred	IT 237091	SAMN16203568
332	RWG-348	Seolbaek	Temperate japonica	KOR	Bred	IT 227060	SAMN16203569
333	RWG-349	Songjeon 3	Temperate japonica			KR 03678	SAMN16203570
334	RWG-350	Suryeojinmi	Temperate japonica	KOR	Bred	IT 227051	SAMN16203571
335	RWG-351	Subo	Temperate japonica	KOR	Bred	KR 03679	SAMN16203572
336	RWG-352	Sinnongheugchal	Temperate japonica	KOR	Bred	IT 284610	SAMN16203573
337	RWG-353	Sinbo	Temperate japonica	KOR	Bred	KR 03680	SAMN16203574
338	RWG-354	Anbaek	Temperate japonica	KOR	Bred	KR 03681	SAMN16203575
339	RWG-355	Youngbo	Temperate japonica	KOR	Bred	KR 03682	SAMN16203576
340	RWG-356	Ondami	Temperate japonica	KOR	Bred	IT 331754	SAMN16203577
341	RWG-357	Undoo Byeo	Temperate japonica	KOR	Bred	IT 213072	SAMN16203578
342	RWG-358	Unmi	Temperate japonica	KOR	Bred	IT 235280	SAMN16203579
343	RWG-359	Jakwangchal	Temperate japonica	KOR	Bred	IT 223072	SAMN16203580
344	RWG-360	Jado	Temperate japonica	JPN		KR 09989	SAMN16203581
345	RWG-361	Jeogjinjuchal	Temperate japonica	KOR	Bred	IT 227054	SAMN16203582
346	RWG-362	Jogwang	Temperate japonica	KOR	Bred	KR 02431	SAMN16203583
347	RWG-363	Josaengheugchal	Temperate japonica	KOR	Bred	IT 214862	SAMN16203584
348	RWG-364	Joami	Temperate japonica	KOR	Bred	IT 227132	SAMN16203585
349	RWG-365	Joan	Temperate japonica	KOR	Bred	IT 214883	SAMN16203586
350	RWG-366	Junamjosaeng	Temperate japonica	KOR	Bred	IT 229369	SAMN16203587
351	RWG-367	Jinbo Byeo	Temperate japonica	KOR	Bred	IT 251471	SAMN16203588
352	RWG-368	Jinseolchal	Temperate japonica	KOR	Bred	KR 09987	SAMN16203589
353	RWG-369	Jinok	Temperate japonica	KOR	Bred	KR 09988	SAMN16203590
354	RWG-370	Cheongbaekchal	Temperate japonica	KOR	Bred	KR 02477	SAMN16203591
355	RWG-371	Cheong Pung Heuk Chal	Temperate japonica	KOR	Bred	IT 251365	SAMN16203592
356	RWG-372	Cheonghaejinmi	Temperate japonica	KOR	Bred	IT 223096	SAMN16203593
357	RWG-373	Chungnam 1	Temperate japonica	KOR	Bred	KR 09985	SAMN16203594
358	RWG-374	Chungnam 2	Temperate japonica	KOR	Bred	KR 09986	SAMN16203595
359	RWG-375	Chindeul	Temperate japonica	KOR	Bred	KR 09984	SAMN16203596
360	RWG-376	Keunnun Byeo	Temperate japonica	KOR	Bred	IT 235302	SAMN16203597
361	RWG-377	Pyungan Byeo	Temperate japonica	KOR	Bred	IT 213276	SAMN16203598
362	RWG-378	Hanseol Byeo	Temperate japonica	KOR	Bred	IT 223098	SAMN16203599
363	RWG-379	Haedamssal	Temperate japonica	KOR	Bred	IT 301312	SAMN16203600
364	RWG-380	Hyangnam Byeo	Temperate japonica	KOR	Bred	IT 191971	SAMN16203601
365	RWG-381	Hwawang Byeo	Temperate japonica	KOR	Bred	KR 09983	SAMN16203602
366	RWG-382	Hwangdo	Temperate japonica	JPN		IT 264739	SAMN16203603
367	RWG-383	Heugsujeong	Temperate japonica	KOR	Bred	KR 09982	SAMN16203604
368	RWG-384	Heughyangchal1ho	Temperate japonica	KOR	Bred	KR 09981	SAMN16203605
369	RWG-385	Areum Byeo	Indica	KOR	Bred	IT 203719	SAMN16203606
370	RWG-386	Namcheon Byeo	Indica	KOR	Bred	IT 221717	SAMN16203607
371	RWG-387	Chilsung Byeo	Indica	KOR	Bred	IT 010688	SAMN16203608
372	RWG-388	Milyang 29	Indica	KOR	Bred	IT 006209	SAMN16203609
373	RWG-389	Jangseong Byeo	Indica	KOR	Bred	IT 212482	SAMN16203610
374	RWG-390	Namyeong Byeo	Indica	KOR	Bred	IT 192002	SAMN16203611
375	RWG-391	Pungsan Byeo	Indica	KOR	Bred	IT 212479	SAMN16203612
376	RWG-392	Yongju Byeo	Indica	KOR	Bred	IT 112506	SAMN16203613
377	RWG-393	Dasan1	Indica	KOR	Bred	IT 217315	SAMN16203614
378	RWG-394	Hangangchal 1	Indica	KOR	Bred	IT 223978	SAMN16203615
379	RWG-395	Dasan2	Indica	KOR	Bred	IT 223097	SAMN16203616
380	RWG-396	Segyejinmi	Indica	KOR	Bred	IT 247767	SAMN16203617
381	RWG-397	Hanareum 2	Indica	KOR	Bred	IT 251225	SAMN16203618
382	RWG-398	Josaeng Tongil	Indica	KOR	Bred	IT 007212	SAMN16203619
383	RWG-399	Yeongnam Josaeng	Indica	KOR	Bred	IT 006187	SAMN16203620
384	RWG-400	Tongilchal	Indica	KOR	Bred	IT 007225	SAMN16203621
385	RWG-401	Hwanggeum Byeo	Indica	KOR	Bred	IT 007222	SAMN16203622
386	RWG-402	Milyang 21	Indica	KOR	Bred	IT 006197	SAMN16203623
387	RWG-403	Milyang 22	Indica	KOR	Bred	IT 006200	SAMN16203624
388	RWG-404	Honam Josaeng	Indica	KOR	Bred	IT 008129	SAMN16203625
389	RWG-405	Geumgang Byeo	Indica	KOR	Bred	IT 007230	SAMN16203626
390	RWG-406	Manseok Byeo	Indica	KOR	Bred	IT 192030	SAMN16203627
391	RWG-407	Milyang 30	Indica	KOR	Bred	IT 009736	SAMN16203628
392	RWG-408	Jinju Byeo	Temperate japonica	KOR	Bred	IT 008157	SAMN16203629
393	RWG-409	Chiak Byeo	Temperate japonica	KOR	Bred	IT 142796	SAMN16203630
394	RWG-410	Sujeong Byeo	Indica	KOR	Bred	IT 006234	SAMN16203631
395	RWG-411	BP603	Indica	CHN		KR 00349	SAMN16203632
396	RWG-412	Daohuaxiang 2	Temperate japonica	CHN	Bred	IT 292036	SAMN16203633
397	RWG-413	Wuxiang 99-8	Temperate japonica	CHN	Bred	IT218200	SAMN16203634
398	RWG-414	OITA KAORI INE 2	Temperate japonica	JPN	Bred	IT 210864	SAMN16203635
399	RWG-415	Delmont	Tropical japonica	USA	Bred	IT 218251	SAMN16203636
400	RWG-416	IR841-85-1-1-2	Indica	PHL	Bred	IT 122941	SAMN16203637
401	RWG-417	Jasmine 85	Indica	USA	Bred	IT 218253	SAMN16203638
402	RWG-418	Zixiangnuo 861	Temperate japonica	CHN	Bred	K037323	SAMN16203639
403	RWG-419	A-1	Tropical japonica	BTN	Bred	IT 000001	SAMN16203640
404	RWG-420	Goolarath	Tropical japonica	AUS	Bred	IT 207636	SAMN16203641
405	RWG-421	Hwangmibyeo 2	Indica	KOR	Bred	IT 191962	SAMN16203642
406	RWG-422	Seonhyangheukmi	Temperate japonica	KOR	Bred	KR 02483	SAMN16203643
407	RWG-423	SD-11	Temperate japonica	CHN	Bred	KR 00383	SAMN16203644
408	RWG-424	SD-25	Temperate japonica	CHN	Bred	KR 00382	SAMN16203645
409	RWG-425	E2	Temperate japonica	CHN	Bred	KR 00386	SAMN16203646
410	RWG-426	BP066	Indica	CHN	Bred	KR 00391	SAMN16203647
411	RWG-427	BP444	Indica	CHN	Bred	KR 03213	SAMN16203648
412	RWG-428	SP-519	Temperate japonica	CHN	Bred	KR 10011	SAMN16203649
413	RWG-429	SP-687	Temperate japonica	CHN	Bred	KR 10179	SAMN16203650
414	RWG-430	SP-688	Temperate japonica	CHN	Bred	KR 10180	SAMN16203651
415	RWG-431	SP-698	Temperate japonica	CHN	Bred	KR 10190	SAMN16203652
416	RWG-432	SD-1	Temperate japonica	CHN	Bred	KR 00381	SAMN16203653
417	RWG-433	SD-10	Temperate japonica	CHN	Bred	KR 09980	SAMN16203654
418	RWG-434	27166	Oryza officinalis		Wild	IT 145548	SAMN16203655
419	RWG-435	27167	Oryza eichingeri		Wild	IT 145571	SAMN16203656
420	RWG-436	27169	Oryza ridleyi		Wild	IT 173430	SAMN16203657
421	RWG-437	27175	Oryza longistaminata	LKA	Wild	IT 181087	SAMN16203658
422	RWG-438	27177	Oryza nivara	NPL	Wild	IT 213462	SAMN16203659
423	RWG-439	27178	Oryza nivara	NPL	Wild	IT 235530	SAMN16203660
424	RWG-440	WS-12	Oryza australiensis		Wild	Acc. 100882	SAMN16203661
425	RWG-441	WS-17	Oryza glaberrima	LBR	Wild	TOG 6589	SAMN16203662
426	RWG-442	WS-2	Oryza malabarensis		Wild	Acc. 106423	SAMN16203663
427	RWG-443	WS-20	Oryza officinalis	BFA	Wild	TOG 7291	SAMN16203664
428	RWG-444	WS-25	Oryza rufipogon		Wild	Acc. 145535	SAMN16203665
429	RWG-445	WS-29	Oryza rufipogon	KHM	Wild	Acc. 181163	SAMN16203666
430	RWG-446	WS-4	Oryza officinalis		Wild	Acc. 105910	SAMN16203667
431	RWG-447	WS-5	Oryza glaberrima		Wild	Acc. 101399	SAMN16203668
432	RWG-448	DNA-19	Oryza barthii	GIN	Wild	PI 236393	SAMN16203669
433	RWG-449	DNA-20	Oryza alta	USA	Wild	PI 590397	SAMN16203670
434	RWG-450	DNA-21	Oryza barthii	USA	Wild	PI 590399	SAMN16203671
435	RWG-451	DNA-22	Oryza nivara	USA	Wild	PI 590408	SAMN16203672
436	RWG-452	DNA-26	Oryza alta	USA	Wild	GSOR 311686	SAMN16203673
437	RWG-453	DNA-31	Oryza alta	BRA	Wild	IRGC 100161	SAMN16203674
438	RWG-454	DNA-34	Oryza australiensis	AUS	Wild	IRGC 105278	SAMN16203675
439	RWG-455	DNA-35	Oryza brachyantha	SLE	Wild	IRGC 101233	SAMN16203676
440	RWG-456	DNA-36	Oryza brachyantha	SLE	Wild	IRGC 101234	SAMN16203677
441	RWG-457	DNA-38	Oryza eichingeri	UGA	Wild	IRGC 101426	SAMN16203678
442	RWG-458	DNA-39	Oryza eichingeri	UGA	Wild	IRGC 105161	SAMN16203679
443	RWG-459	DNA-40	Oryza glumaepatula	BRA	Wild	IRGC 100970	SAMN16203680
444	RWG-460	DNA-41	Oryza glumaepatula	BRA	Wild	IRGC 88800	SAMN16203681
445	RWG-461	DNA-42	Oryza glumaepatula	BRA	Wild	IRGC 105668	SAMN16203682
446	RWG-462	DNA-43	Oryza grandiglumis	BRA	Wild	IRGC 106241	SAMN16203683
447	RWG-463	DNA-44	Oryza grandiglumis	BRA	Wild	IRGC 105155	SAMN16203684
448	RWG-464	DNA-45	Oryza grandiglumis	BRA	Wild	IRGC 105156	SAMN16203685
449	RWG-465	DNA-46	Oryza latifolia	IDN	Wild	IRGC 105111	SAMN16203686
450	RWG-466	DNA-47	Oryza latifolia		Wild	IRGC 101394	SAMN16203687
451	RWG-467	DNA-48	Oryza latifolia	FRA	Wild	IRGC 80770	SAMN16203688
452	RWG-468	DNA-49	Oryza longiglumis	IDN	Wild	IRGC 105147	SAMN16203689
453	RWG-469	DNA-50	Oryza longiglumis	IDN	Wild	IRGC 105562	SAMN16203690
454	RWG-470	DNA-51	Oryza longistaminata	SLE	Wild	IRGC 101228	SAMN16203691
455	RWG-471	DNA-52	Oryza longistaminata	CMR	Wild	IRGC 92664	SAMN16203692
456	RWG-472	DNA-54	Oryza malampuzhaensis	IND	Wild	IRGC 100957	SAMN16203693
457	RWG-473	DNA-55	Oryza malampuzhaensis	IND	Wild	IRGC 105322	SAMN16203694
458	RWG-474	DNA-56	Oryza malampuzhaensis	IND	Wild	IRGC 80768	SAMN16203695
459	RWG-475	DNA-57	Oryza meridionalis	AUS	Wild	IRGC 105279	SAMN16203696
460	RWG-476	DNA-58	Oryza meridionalis	AUS	Wild	IRGC 101466	SAMN16203697
461	RWG-477	DNA-59	Oryza minuta	PHL	Wild	IRGC 93257	SAMN16203698
462	RWG-478	DNA-60	Oryza minuta	PHL	Wild	IRGC 101128	SAMN16203699
463	RWG-479	DNA-66	Oryza punctata	NGA	Wild	IRGC 105982	SAMN16203700
464	RWG-480	DNA-67	Oryza punctata		Wild	IRGC 100126	SAMN16203701
465	RWG-481	DNA-68	Oryza punctata		Wild	IRGC 101441	SAMN16203702
466	RWG-482	DNA-69	Oryza rhizomatis	LKA	Wild	IRGC 105448	SAMN16203703
467	RWG-483	DNA-70	Oryza rhizomatis	LKA	Wild	IRGC 103410	SAMN16203704
468	RWG-484	DNA-71	Oryza rhizomatis	LKA	Wild	IRGC 105660	SAMN16203705
469	RWG-485	DNA-72	Oryza rufipogon	LAO	Wild	IRGC 93249	SAMN16203706
470	RWG-486	DNA-80	Oryza glaberrima	BFA	Wild	IRGC 103469	SAMN16203707
471	RWG-487	DNA-82	Oryza barthii	TCD	Wild	IRGC 104119	SAMN16203708
472	RWG-491	Tubtim chumphae	Indica	THA	Bred	KR 02605	SAMN16203709
473	RWG-492	Hom mali nin surin	Indica	THA	Bred	KR 02604	SAMN16203710
474	RWG-493	Khao Dawk Mali 105	Indica	THA	Bred	KR 02602	SAMN16203711
475	RWG-494	Pathumthani 1	Indica	THA	Bred	KR 02603	SAMN16203712

## Sheet: Table S2
Table S2. Pairwise estimation of genetic differentiation (FST values) of the γ-TMT gene region among ecotypes of Korean rice collection. Te_J, temperate japonica; Tr_J, tropical japonica
Subgroups	Te_J	Tr_J	Indica	Aus	Aromatic	Admixture	Wild
Te_J	-
Tr_J	0.2186	-
Indica	0.712	0.5347	-
Aus	0.8357	0.499	0.3164	-
Aromatic	0.5456	0.186	0.1573	0.3965	-
Admixture	0.8824	0.6382	0.0249	0.0385	0	-
Wild	0.4727	0.2311	0.4348	0.1586	0	0.0634	-

## Sheet: Table S3
Table S3. Details of genetic variations detected in γ-TMT gene of Korean rice collection
Chromosome	28894121	28894126	28894129	28894130	28894138	28894169	28894174	28894182	28894199	28894213	28894267	28894282	28894283	28894291	28894292	28894297	28894298	28894321	28894366	28894370	28894408	28894478	28894485	28894489	28894492	28894502	28894503	28894626	28894628	28894644	28894648	28894695	28894710	28894790	28894794	28894820	28894822	28894881	28894888	28894896	28894901	28894917	28894923	28894924	28894925	28894932	28894933	28894950	28894960
Reference allele	C	G	T	C	C	GCT	C	C	CA	C	G	G	G	A	G	C	C	G	C	C	C	G	A	C	G	G	C	C	ACCTAACCC	CCT	ACGGCTCCAG	C	T	T	T	G	C	G	C	CATTTAGGGCCCTTTTAAATCATAG	AG	A	A	TA	A	CA	AAAGGAATAAGAAAAG	ACAGGATTC	A
Alternate allele	G	C, T	C	G	T	2 bp del	2 bp ins	T	1 bp del	A	3 bp ins	2 bp ins	1 bp ins	G	3 bp ins	G	A	C	A	A	T	A	T	G	T	1 bp ins	T	T	8 bp del	2 bp del	9 bp del	T	3 bp ins	C	A, C	7 bp ins	8 bp ins	T	T	24 bp del	1 bp del	G	4 bp ins	1 bp del	G	1 bp del	15 bp del	8 bp del	C/G
OS02G0701600	>	>	>	>	>	>	>	>	>	>	>	>	>	>	>	>	>	>	>	>	>	>	>	>	>	>	>	>	>	>	>	>	>	>	>	>	>	>	>	>	>	>	>	>	>	>	>	>	>
Exon	1	1	1	1	1	1	1	1	1	1	1	1	1	1	1	1	1	1	1	1	1	1	Intron1	Intron1	Intron1	Intron1	Intron1	Intron1	Intron1	Intron1	Intron1	Intron1	Intron1	Intron1	Intron1	Intron1	Intron1	Intron1	Intron1	Intron1	Intron1	Intron1	Intron1	Intron1	Intron1	Intron1	Intron1	Intron1	Intron1
Amino acid	P -> A	L -> L	H -> H	P -> A	L -> L			A -> V		R -> R				A -> A		P -> P	P -> T	A -> A	G -> G	H -> N	A -> A	D -> N
		L -> L
Codon Acc. ID	CCG -> GCG	CTG -> CTC	CAT -> CAC	CCA -> GCA	CTC -> CTT			GCC -> GTC		CGC -> CGA				GCA -> GCG		CCC -> CCG	CCG -> ACG	GCG -> GCC	GGC -> GGA	CAC -> AAC	GCC -> GCT	GAT -> AAT
		CTG -> CTT
RWG-434	C	G	T	C	C	0	0	C	0	C	0	0	0	A	0	C	C	G	C	C	C	G	A	C	G	0	C	C	0	0	0	C	0	T		0	0		C	0	0	A	0	0
RWG-435	C	G	T	C	C	0	0	C	0	C	0	0	0	A	0	C	C	G	C	C	C	G	A	C	G	0	C	C	0	0	0	C	0	T		0	0		C	0	0	A	0	0
RWG-436	C	G	T	C	C	0	0	C	0	C	0	0	0	A	0	C	C	G	C	C	C	G	A	C	G	0	C	C	0	0	0	C	0	T	T	0	0	G	C	0	0	A	0	0	G	0	0	0	A
RWG-437	C	G	T	C	C	0	0	C	0	C	0	0	0	A	0	C	C	G	C	C	C	G	A	C	G	0	C	C				C	0	T		0	0		C	0	0	A	0	0
RWG-438	C	G	T	C	C	0	0	C	0	C	0	0	0	A	0	C	C	G	C	C	C	G	A	C	G	0	C	C	0	0	0	C	0	T	T	0	0	G	C	0	0	A	0	0	G	0	0	0	A
RWG-439	C	G	T	C	C	0	0	C	0	C	0	0	0	A	0	C	C	G	C	C	C	G	A	C	G	0	C	C	0	0	0	C	0	T	T	0	0	G	C	0	0	A	0	0	G	0	0	0	A
RWG-449	C	G	T	C	C	0	0	C	0	C	0	0	0	A	0	C	C	G	C	C	C	G	A	C	G	0	C					C			T				C	0	0		0	0	A	0		0
RWG-450	C	G	T	C	C	0	0	C	0	C	0	0	0	A	0	C	C	G	C	C	C	G	A	C	G	0	C	C	0	0	0	C	0	T	T	0	0	G	C	0	0	A	0	0	A	0	0	0	A
RWG-452	C	G	T	C	C	0	0	C	0	C	0	0	0	A	0	C	C	G	C	C	C	G	A	C	G	0	C				0	C			T				C				0	0	A	0		0
RWG-453	C	G	T	C	C	0	0	C	0	C	0	0	0	A	0	C	C	G	C	C	C	G	A	C	G	0	C					C			T				C				0	0	A	0		0
RWG-454	C	G	T	C	C	0	0	C	0	C	0	0	0	A	0	C	C	G	C	C	C	G	A	C	G	0	C					C			T					0	0				A	0
RWG-457	C	G	T	C	C	0	0	C	0	C	0	0	0	A	0	C	C	G	C	C	C	G	A	C	G	0	C					C			T	0	0		C						A	0
RWG-465	C	G	T	C	C	0	0	C	0	C	0	0	0	A	0	C	C	G	C	C	C	G	A	C	G	0	C					C			T				C				0	0	A	0		0
RWG-467	C	G	T	C	C	0	0	C	0	C	0	0	0	A	0	C	C	G	C	C	C	G	A	C	G	0	C					C			T				C				0	0	A	0		0
RWG-468	C	G	T	C	C	0	0	C	0	C	0	0	0	A	0	C	C	G	C	C	C	G		C	G	0	C					C	0		T										A	0
RWG-469	C	G	T	C	C	0	0	C	0	C	0	0	0	A	0	C	C	G	C	C	C	G		C	G	0	C					C			T										A	0			A
RWG-473	C	G	T	C	C	0	0	C	0	C	0	0	0	A	0	C	C	G	C	C	C	G	A	C	G	0	C			0	0	C			T				C	0	0				A	0
RWG-474	C	G	T	C	C	0	0	C	0	C	0	0	0	A	0	C	C	G	C	C	C	G	A	C	G	0	C			0		C			T				C	0	0				A	0
RWG-479	C	G	T	C	C	0	0	C	0	C	0	0	0	A	0	C	C	G	C	C	C	G	A	C	G	0	C			0	0	C			T				C						A	0
RWG-480	C	G	T	C	C	0	0	C	0	C	0	0	0	A	0	C	C	G	C	C	C	G	A	C	G	0	C					C			T				C	0					A	0
RWG-481	C	G	T	C	C	0	0	C	0	C	0	0	0	A	0	C	C	G	C	C	C	G	A	C	G	0	C					C			T	0	0		C						A	0		0
RWG-482	C	G	T	C	C	0	0	C	0	C	0	0	0	A	0	C	C	G	C	C	C	G	A	C	G	0	C					C			T	0	0		C	0	0				A	0		0	A
RWG-483	C	G	T	C	C	0	0	C	0	C	0	0	0	A	0	C	C	G	C	C	C	G	A	C	G	0	C				0	C			T	0	0		C	0	0			0	A	0		0
RWG-484	C	G	T	C	C	0	0	C	0	C	0	0	0	A	0	C	C	G	C	C	C	G	A	C	G	0	C				0	C			T	0	0		C						A	0		0	A
RWG-492	C	G	T	C	C	0	0	C	0	C	0	0	0	A	0	C	C	G	C	C	C	G	A	C	G	0	C	C	0	0	0	C	0	T	T	0	0	G	C	0	0	A	0	0	A	0	0	0	A
RWG-493	C	G	T	C	C	0	0	C	0	C	0	0	0	A	0	C	C	G	C	C	C	G	A	C	G	0	C	C	0	0	0	C	0	T	T	0	0	G	C	0	0	A	0	0	A	0	0	0	A
RWG-001	C	G	T	C	C	0	0	C	0	C	0	0	0	A	0	C	C	G	C		C	G	A	C	G	0	C	C	0	0	0	C	0	T	T	0	0	G	C	0	0	A	0	0	A	0	0	0	A
RWG-002	C	G	T	C	C	0	0	C	0	C	0	0	0	A	0	C	C	G	C		C	G	A	C	G	0	C	C	0	0	0	C	0	T	T	0	0	G	C	0	0	A	0	0	A	0	0	0	A
RWG-003	C	G	T	C	C	0	0	C	0	C	0	0	0	A	0	C	C	G	C		C	G	A					C	0	0	0	C	0	T	A	0	0	G	C	0	0	A	0	0	A	0	0	0	A
RWG-004	C	G	T	C	C	0	0	C	0	C	0	0	0	A	0	C	C	G	C		C	G	A	C	G	0	C	C	0	0	0	C	0	T	T	0	0	G	C	0	0	A	0	0	A	0	0	0	A
RWG-009	C	G	T	C	C	0	0	C	0	C	0	0	0	A	0	C	C	G	C		C	G	A	C	G	0	C	C	0	0	0	C	0	T	T	0	0	G	C	0	0	A	0	0	A	0	0	0	A
RWG-011	C	G	T	C	C	0	0	C	0	C	0	0	0	A	0	C	C	G	C		C	G	A	C	G	0	C	C	0	0	0	C	0	T	A	0	0	G	C	0	0	A	0	0	A	0	0	0	A
RWG-012	C	G	T	C	C	0	0	C	0	C	0	0	0	A	0	C	C	G	C		C	G	A	C	G	0	C	C	0	0	0	C	0	T	T	0	0	G	C	0	0	A	0	0	A	0	0	0	A
RWG-014	C	G	T	C	C	0	0	C	0	C	0	0	0	A	0	C	C	G	C		C	G	A			0	C	C	0	0	0	C	0	T	A	0	0	G	C	0	0	A	0	0	A	0	0	0	A
RWG-015	C	G	T	C	C	0	0	C	0	C	0	0	0	A	0	C	C	G	C		C	G	A	C	G	0	C	C	0	0	0	C	0	T	T	0	0	G	C	0	0	A	0	0	A	0	0	0	A
RWG-016	C	G	T	C	C	0	0	C	0	C	0	0	0	A	0	C	C	G	C		C	G	A	C	G	0	C	C	0	0	0	C	0	T	T	0	0	G	C	0	0	A	0	0	A	0	0	0	A
RWG-017	C	G	T	C	C	0	0	C	0	C	0	0	0	A	0	C	C	G	C		C	G	A	C	G	0	C	C	0	0	0	C	0	T	T	0	0	G	C	0	0	A	0	0	A	0	0	0	A
RWG-018	C	G	T	C	C	0	0	C	0	C	0	0	0	A	0	C	C	G	C		C	G	A	C				C	0	0	0	C	0	T	T	0	0	G	C	0	0	A	0	0	A	0	0	0	A
RWG-019	C	G	T	C	C	0	0	C	0	C	0	0	0	A	0	C	C	G	C		C	G	A	C	G	0	C	C	0	0	0	C	0	T	T	0	0	G	C	0	0	A	0	0	A	0	0	0	A
RWG-020	C	G	T	C	C	0	0	C	0	C	0	0	0	A	0	C	C	G	C		C	G	A	C	G	0	C	C	0	0	0	C	0	T	T	0	0	G	C	0	0	A	0	0	A	0	0	0	A
RWG-023	C	G	T	C	C	0	0	C	0	C	0	0	0	A	0	C	C	G	C		C	G	A	C	G	0	C	C	0	0	0	C	0	T	T	0	0	G	C	0	0	A	0	0	A	0	0	0	A
RWG-024	C	G	T	C	C	0	0	C	0	C	0	0	0	A	0	C	C	G	C	C	C	G	A	C	G	0	C	C	0	0	0	C	0	T	T	0	0	G	C	0	0	A	0	0	A	0	0	0	A
RWG-025	C	G	T	C	C	0	0	C	0	C	0	0	0	A	0	C	C	G	C		C	G	A	C	G	0	C	C	0	0	0	C	0	T	T	0	0	G	C	0	0	A	0	0	A	0	0	0	A
RWG-026	C	G	T	C	C	0	0	C	0	C	0	0	0	A	0	C	C	G	C		C	G	A	C	G	0	C	C	0	0	0	C	0	T	T	0	0	G	C	0	0	A	0	0	A	0	0	0	A
RWG-027	C	G	T	C	C	0	0	C	0	C	0	0	0	A	0	C	C	G	C		C	G	A			0	C	C	0	0	0	C	0	T	A	0	0	G	C	0	0	A	0	0	A	0	0	0	A
RWG-028	C	G	T	C	C	0	0	C	0	C	0	0	0	A	0	C	C	G	C	C	C	G	A	C	G	0	C	C	0	0	0	C	0	T	A	0	0	G	C	0	0	A	0	0	A	0	0	0	A
RWG-029	C	G	T	C	C	0	0	C	0	C	0	0	0	A	0	C	C	G	C	C	C	G	A	C	G	0	C	C	0	0	0	C	0	T	A	0	0	G	C	0	0	A	0	0	A	0	0	0	A
RWG-031	C	G	T	C	C	0	0	C	0	C	0	0	0	A	0	C	C	G	C		C	G	A	C	G	0	C	C	0	0	0	C	0	T	T	0	0	G	C	0	0	A	0	0	A	0	0	0	A
RWG-032	C	G	T	C	C	0	0	C	0	C	0	0	0	A	0	C	C	G	C		C	G	A	C	G	0	C	C	0	0	0	C	0	T	A	0	0	G	C	0	0	A	0	0	A	0	0	0	A
RWG-033	C	G	T	C	C	0	0	C	0	C	0	0	0	A	0	C	C	G	C		C	G	A	C	G	0	C	C	0	0	0	C	0	T	T	0	0	G	C	0	0	A	0	0	A	0	0	0	A
RWG-035	C	G	T	C	C	0	0	C	0	C	0	0	0	A	0	C	C	G	C	C	C	G	A	C	G	0	C	C	0	0	0	C	0	T	T	0	0	G	C	0	0	A	0	0	A	0	0	0	A
RWG-036	C	G	T	C	C	0	0	C	0	C	0	0	0	A	0	C	C	G	C		C	G	A	C	G	0	C	C	0	0	0	C	0	T	T	0	0	G	C	0	0	A	0	0	A	0	0	0	A
RWG-040	C	G	T	C	C	0	0	C	0	C	0	0	0	A	0	C	C	G	C		C	G	A	C	G	0	C	C	0	0	0	C	0	T	A	0	0	G	C	0	0	A	0	0	A	0	0	0	A
RWG-042	C	G	T	C	C	0	0	C	0	C	0	0	0	A	0	C	C	G	C	C	C	G	A	C	G	0	C	C	0	0	0	C	0	T	A	0	0	G	C	0	0	A	0	0	A	0	0	0	A
RWG-044	C	G	T	C	C	0	0	C	0	C	0	0	0	A	0	C	C	G	C	C	C	G	A	C	G	0	C	C	0	0	0	C	0	T	T	0	0	G	C	0	0	A	0	0	A	0	0	0	A
RWG-045	C	G	T	C	C	0	0	C	0	C	0	0	0	A	0	C	C	G	C	C	C	G	A	C	G	0	C	C	0	0	0	C	0	T	A	0	0	G	C	0	0	A	0	0	A	0	0	0	A
RWG-046	C	G	T	C	C	0	0	C	0	C	0	0	0	A	0	C	C	G	C	C	C	G	A	C	G	0	C	C	0	0	0	C	0	T	A	0	0	G	C	0	0	A	0	0	A	0	0	0	A
RWG-050	C	G	T	C	C	0	0	C	0	C	0	0	0	A	0	C	C	G	C	C	C	G	A	C	G	0	C	C	0	0	0	C	0	T	T	0	0	G	C	0	0	A	0	0	A	0	0	0	A
RWG-051	C	G	T	C	C	0	0	C	0	C	0	0	0	A	0	C	C	G	C	C	C	G	A	C	G	0	C	C	0	0	0	C	0	T	A	0	0	G	C	0	0	A	0	0	A	0	0	0	A
RWG-052	C	G	T	C	C	0	0	C	0	C	0	0	0	A	0	C	C	G	C	C	C	G	A	C	G	0	C	C	0	0	0	C	0	T	T	0	0	G	C	0	0	A	0	0	A	0	0	0	A
RWG-053	C	G	T	C	C	0	0	C	0	C	0	0	0	A	0	C	C	G	C	C	C	G	A	C	G	0	C	C	0	0	0	C	0	T	T	0	0	G	C	0	0	A	0	0	A	0	0	0	A
RWG-055	C	G	T	C	C	0	0	C	0	C	0	0	0	A	0	C	C	G	C	C	C	G	A	C	G	0	C	C	0	0	0	C	0	T	T	0	0	G	C	0	0	A	0	0	A	0	0	0	A
RWG-057	C	G	T	C	C	0	0	C	0	C	0	0	0	A	0	C	C	G	C	C	C	G	A	C	G	0 1		C	0	0	0	C	0	T	T	0	0	G	C	0	0	A	0	0	A	0	0	0	A
RWG-058	C	G	T	C	C	0	0	C	0	C	0	0	0	A	0	C	C	G	C	C	C	G	A	C	G	0	C	C	0	0	0	C	0	T	A	0	0	G	C	0	0	A	0	0	A	0	0	0	A
RWG-059	C	G	T	C	C	0	0	C	0	C	0	0	0	A	0	C	C	G	C	C	C	G	A	C	G	0	C	C	0	0	0	C	0	T	T	0	0	G	C	0	0	A	0	0	A	0	0	0	A
RWG-062	C	G	T	C	C	0	0	C	0	C	0	0	0	A	0	C	C	G	C	C	C	G	A	C	G	0	C	C	0	0	0	C	0	T	T	0	0	G	C	0	0	A	0	0	A	0	0	0	A
RWG-063	C	G	T	C	C	0	0	C	0	C	0	0	0	A	0	C	C	G	C	C	C	G	A	C	G	0	C	C	0	0	0	C	0	T	T	0	0	G	C	0	0	A	0	0	A	0	0	0	A
RWG-065	C	G	T	C	C	0	0	C	0	C	0	0	0	A	0	C	C	G	C	C	C	G	A	C	G	0	C	C	0	0	0	C	0	T	A	0	0	G	C	0	0	A	0	0	A	0	0	0	A
RWG-066	C	G	T	C	C	0	0	C	0	C	0	0	0	A	0	C	C	G	C	C	C	G	A	C	G	1		C	0	0	0	C	0	T	T	0	0	G	C	0	0	A	0	0	A	0	0	0	A
RWG-069	C	G	T	C	C	0	0	C	0	C	0	0	0	A	0	C	C	G	C	C	C	G	A	C	G	0	C	C	0	0	0	C	0	T	T	0	0	G	C	0	0	A	0	0	A	0	0	0	A
RWG-074	C	G	T	C	C	0	0	C	0	C	0	0	0	A	0	C	C	G	C	C	C	G	A	C	G	0	C	C	0	0	0	C	0	T	T	0	0	G	C	0	0	A	0	0	A	0	0	0	A
RWG-075	C	G	T	C	C	0	0	C	0	C	0	0	0	A	0	C	C	G	C	C	C	G	A	C	G	0	C	C	0	0	0	C	0	T	A	0	0	G	C	0	0	A	0	0	A	0	0	0	A
RWG-076	C	G	T	C	C	0	0	C	0	C	0	0	0	A	0	C	C	G	C	C	C	G	A	C	G	0	C	C	0	0	0	C	0	T	T	0	0	G	C	0	0	A	0	0	A	0	0	0	A
RWG-077	C	G	T	C	C	0	0	C	0	C	0	0	0	A	0	C	C	G	C	C	C	G	A	C	G	0	C	C	0	0	0	C	0	T	A	0	0	G	C	0	0	A	0	0	A	0	0	0	A
RWG-078	C	G	T	C	C	0	0	C	0	C	0	0	0	A	0	C	C	G	C	C	C	G	A	C	G	0	C	C	0	0	0	C	0	T	T	0	0	G	C	0	0	A	0	0	A	0	0	0	A
RWG-079	C	G	T	C	C	0	0	C	0	C	0	0	0	A	0	C	C	G	C	C	C	G	A	C	G	0	C	C	0	0	0	C	0	T	T	0	0	G	C	0	0	A	0	0	A	0	0	0	A
RWG-080	C	G	T	C	C	0	0	C	0	C	0	0	0	A	0	C	C	G	C	C	C	G	A	C	G	0	C	C	0	0	0	C	0	T	T	0	0	G	C	0	0	A	0	0	A	0	0	0	A
RWG-081	C	G	T	C	C	0	0	C	0	C	0	0	0	A	0	C	C	G	C	C	C	G	A					C	0	0	0	C	0	T	T	0	0	G	C	0	0	A	0	0	A	0	0	0	A
RWG-082	C	G	T	C	C	0	0	C	0	C	0	0	0	A	0	C	C	G	C	C	C	G	A	C	G	0	C	C	0	0	0	C	0	T	T	0	0	G	C	0	0	A	0	0	A	0	0	0	A
RWG-083	C	G	T	C	C	0	0	C	0	C	0	0	0	A	0	C	C	G	C	C	C	G	A	C	G	0	C	C	0	0	0	C	0	T	T	0	0	G	C	0	0	A	0	0	A	0	0	0	A
RWG-084	C	G	T	C	C	0	0	C	0	C	0	0	0	A	0	C	C	G	C	C	C	G	A	C	G	0	C	C	0	0	0	C	0	T	A	0	0	G	C	0	0	A	0	0	A	0	0	0	A
RWG-086	C	G	T	C	C	0	0	C	0	C	0	0	0	A	0	C	C	G	C	C	C	G	A	C	G	0	C	C	0	0	0	C	0	T	A	0	0	G	C	0	0	A	0	0	A	0	0	0	A
RWG-087	C	G	T	C	C	0	0	C	0	C	0	0	0	A	0	C	C	G	C	C	C	G	A	C	G	0	C	C	0	0	0	C	0	T	T	0	0	G	C	0	0	A	0	0	A	0	0	0	A
RWG-088	C	G	T	C	C	0	0	C	0	C	0	0	0	A	0	C	C	G	C	C	C	G	A	C	G	0	C	C	0	0	0	C	0	T	T	0	0	G	C	0	0	A	0	0	A	0	0	0	A
RWG-089	C	G	T	C	C	0	0	C	0	C	0	0	0	A	0	C	C	G	C	C	C	G	A			1		C	0	0	0	C	0	T	T	0	0	G	C	0	0	A	0	0	A	0	0	0	A
RWG-090	C	G	T	C	C	0	0	C	0	C	0	0	0	A	0	C	C	G	C	C	C	G	A			1		C	0	0	0	C	0	T	T	0	0	G	C	0	0	A	0	0	A	0	0	0	A
RWG-091	C	G	T	C	C	0	0	C	0	C	0	0	0	A	0	C	C	G	C	C	C	G	A	C	G	0	C	C	0	0	0	C	0	T	T	0	0	G	C	0	0	A	0	0	A	0	0	0	A
RWG-092	C	G	T	C	C	0	0	C	0	C	0	0	0	A	0	C	C	G	C	C	C	G	A	C	G	0	C	C	0	0	0	C	0	T	T	0	0	G	C	0	0	A	0	0	A	0	0	0	A
RWG-093	C	G	T	C	C	0	0	C	0	C	0	0	0	A	0	C	C	G	C	C	C	G	A	C	G	0	C	C	0	0	0	C	0	T	T	0	0	G	C	0	0	A	0	0	A	0	0	0	A
RWG-094	C	G	T	C	C	0	0	C	0	C	0	0	0	A	0	C	C	G	C	C	C	G	A	C	G	0	C	C	0	0	0	C	0	T	T	0	0	G	C	0	0	A	0	0	A	0	0	0	A
RWG-095	C	G	T	C	C	0	0	C	0	C	0	0	0	A	0	C	C	G	C	C	C	G	A	C	G	0	C	C	0	0	0	C	0	T	T	0	0	G	C	0	0	A	0	0	A	0	0	0	A
RWG-096	C	G	T	C	C	0	0	C	0	C	0	0	0	A	0	C	C	G	C	C	C	G	A					C	0	0	0	C	0	T	T	0	0	G	C	0	0	A	0	0	A	0	0	0	A
RWG-097	C	G	T	C	C	0	0	C	0	C	0	0	0	A	0	C	C	G	C	C	C	G	A	C	G	0	C	C	0	0	0	C	0	T	T	0	0	G	C	0	0	A	0	0	A	0	0	0	A
RWG-098	C	G	T	C	C	0	0	C	0	C	0	0	0	A	0	C	C	G	C	C	C	G	A			1		C	0	0	0	C	0	T	T	0	0	G	C	0	0	A	0	0	A	0	0	0	A
RWG-099	C	G	T	C	C	0	0	C	0	C	0	0	0	A	0	C	C	G	C	C	C	G	A	C	G	0	C	C	0	0		C	0	T	T	0	0	G	C	0	0	A			A	0		0
RWG-100	C	G	T	C	C	0	0	C	0	C	0	0	0	A	0	C	C	G	C	C	C	G	A	C	G	0	C	C	0	0	0	C	0	T	T	0	0	G	C	0	0	A	0	0	A	0	0	0	A
RWG-101	C	G	T	C	C	0	0	C	0	C	0	0	0	A	0	C	C	G	C	C	C	G	A	C	G	1		C	0	0	0	C	0	T	T	0	0	G	C	0	0	A	0	0	A	0	0	0	A
RWG-102	C	G	T	C	C	0	0	C	0	C	0	0	0	A	0	C	C	G	C	C	C	G	A			1		C	0	0	0	C	0	T	T	0	0	G	C	0	0	A	0	0	A	0	0	0	A
RWG-103	C	G	T	C	C	0	0	C	0	C	0	0	0	A	0	C	C	G	C	C	C	G	A	C	G	0	C	C	0	0	0	C	0	T	T	0	0	G	C	0	0	A	0	0	A	0	0	0	A
RWG-104	C	G	T	C	C	0	0	C	0	C	0	0	0	A	0	C	C	G	C	C	C	G	A	C	G	0	C	C	0	0	0	C	0	T	T	0	0	G	C	0	0	A	0	0	A	0	0	0	A
RWG-106	C	G	T	C	C	0	0	C	0	C	0	0	0	A	0	C	C	G	C	C	C	G	A	C	G	0	C	C	0	0	0	C	0	T	T	0	0	G	C	0	0	A	0	0	A	0	0	0	A
RWG-107	C	G	T	C	C	0	0	C	0	C	0	0	0	A	0	C	C	G	C	C	C	G	A	C	G	0	C	C	0	0	0	C	0	T	A	0	0	G	C	0	0	A	0	0	A	0	0	0	A
RWG-108	C	G	T	C	C	0	0	C	0	C	0	0	0	A	0	C	C	G	C	C	C	G	A	C	G	0	C	C	0	0	0	C	0	T	T	0	0			0	0	A	0	0	A	0	0	0	A
RWG-110	C	G	T	C	C	0	0	C	0	C	0	0	0	A	0	C	C	G	C	C	C	G	A	C	G	0	C	C	0	0	0	C	0	T	T	0	0	G	C	0	0	A	0	0	A	0	0	0	A
RWG-111	C	G	T	C	C	0	0	C	0	C	0	0	0	A	0	C	C	G	C	C	C	G	A	C	G	0	C	C	0	0	0	C	0	T	T	0	0	G	C	0	0	A	0	0	A	0	0	0	A
RWG-112	C	G	T	C	C	0	0	C	0	C	0	0	0	A	0	C	C	G	C	C	C	G	A	C	G	0	C	C	0	0	0	C	0	T	T	0	0	G	C	0	0	A	0	0	A	0	0	0	A
RWG-113	C	G	T	C	C	0	0	C	0	C	0	0	0	A	0	C	C	G	C	C	C	G	A	C	G	0	C	C	0	0	0	C	0	T	T	0	0	G	C	0	0	A	0	0	A	0	0	0	A
RWG-114	C	G	T	C	C	0	0	C	0	C	0	0	0	A	0	C	C	G	C	C	C	G	A	C	G	0	C	C	0	0	0	C	0	T	T	0	0	G	C	0	0	A	0	0	A	0	0	0	A
RWG-115	C	G	T	C	C	0	0	C	0	C	0	0	0	A	0	C	C	G	C	C	C	G	A	C	G	0	C	C	0	0	0	C	0	T	A	0	0	G	C	0	0	A	0	0	A	0	0	0	A
RWG-117	C	G	T	C	C	0	0	C	0	C	0	0	0	A	0	C	C	G	C	C	C	G	A	C	G	0	C	C	0	0	0	C	0	T	T	0	0	G	C	0	0	A	0	0	A	0	0	0	A
RWG-127	C	G	T	C	C	0	0	C	0	C	0	0	0	A	0	C	C	G	C	C	C	G	A	C	G	0	C	C	0	0	0	C	0	T	T	0	0	G	C	0	0	A	0	0	A	0	0	0	A
RWG-128	C	G	T	C	C	0	0	C	0	C	0	0	0	A	0	C	C	G	C	C	C	G	A	C	G	0	C	C	0	0	0	C	0	T	T	0	0	G	C	0	0	A	0	0	A	0	0	0	A
RWG-129	C	G	T	C	C	0	0	C	0	C	0	0	0	A	0	C	C	G	C	C	C	G	A	C	G	0	C	C	0	0	0	C	0	T	T	0	0	G	C	0	0	A	0	0	A	0	0	0	A
RWG-130	C	G	T	C	C	0	0	C	0	C	0	0	0	A	0	C	C	G	C	C	C	G	A	C	G	0	C	C	0	0	0	C	0	T	T	0	0	G	C	0	0	A	0	0	A	0	0	0	A
RWG-132	C	G	T	C	C	0	0	C	0	C	0	0	0	A	0	C	C	G	C	C	C	G	A	C	G	0	C	C	0	0	0	C	0	T	A	0	0	G	C	0	0	A	0	0	A	0	0	0	A
RWG-133	C	G	T	C	C	0	0	C	0	C	0	0	0	A	0	C	C	G	C	C	C	G	A	C	G	0	C	C	0	0	0	C	0	T	T	0	0	G	C	0	0	A	0	0	A	0	0	0	A
RWG-134	C	G	T	C	C	0	0	C	0	C	0	0	0	A	0	C	C	G	C	C	C	G	A	C	G	0	C	C	0	0	0	C	0	T	T	0	0	G	C	0	0	A	0	0	A	0	0	0	A
RWG-135	C	G	T	C	C	0	0	C	0	C	0	0	0	A	0	C	C	G	C	C	C	G	A	C	G	0	C	C	0	0	0	C	0	T	T	0	0	G	C	0	0	A	0	0	A	0	0	0	A
RWG-136	C	G	T	C	C	0	0	C	0	C	0	0	0	A	0	C	C	G	C	C	C	G	A	C	G	0	C	C	0	0	0	C	0	T	T	0	0	G	C	0	0	A	0	0	A	0	0	0	A
RWG-138	C	G	T	C	C	0	0	C	0	C	0	0	0	A	0	C	C	G	C	C	C	G	A	C	G	0	C	C	0	0	0	C	0	T	T	0	0	G	C	0	0	A	0	0	A	0	0	0	A
RWG-139	C	G	T	C	C	0	0	C	0	C	0	0	0	A	0	C	C	G	C	C	C	G	A	C	G	0	C	C	0	0	0	C	0	T	T	0	0	G	C	0	0	A	0	0	A	0	0	0	A
RWG-140	C	G	T	C	C	0	0	C	0	C	0	0	0	A	0	C	C	G	C	C	C	G	A	C	G	0	C	C	0	0	0	C	0	T	T	0	0	G	C	0	0	A	0	0	A	0	0	0	A
RWG-141	C	G	T	C	C	0	0	C	0	C	0	0	0	A	0	C	C	G	C		C	G	A	C	G	0	C	C	0	0	0	C	0	T	T	0	0	G	C	0	0	A	0	0	A	0	0	0	A
RWG-142	C	G	T	C	C	0	0	C	0	C	0	0	0	A	0	C	C	G	C	C	C	G	A	C	G	0	C	C	0	0	0	C	0	T	T	0	0	G	C	0	0	A	0	0	A	0	0	0	A
RWG-143	C	G	T	C	C	0	0	C	0	C	0	0	0	A	0	C	C	G	C	C	C	G	A	C				C	0	0	0	C	0	T	T	0	0	G	C	0	0	A	0	0	A	0	0	0	A
RWG-144	C	G	T	C	C	0	0	C	0	C	0	0	0	A	0	C	C	G	C	C	C	G	A	C	G	0	C	C	0	0	0	C	0	T	T	0	0	G	C	0	0	A	0	0	A	0	0	0	A
RWG-145	C	G	T	C	C	0	0	C	0	C	0	0	0	A	0	C	C	G	C	C	C	G	A	C	G	0	C	C	0	0	0	C	0	T	T	0	0	G	C	0	0	A	0	0	A	0	0	0	A
RWG-146	C	G	T	C	C	0	0	C	0	C	0	0	0	A	0	C	C	G	C		C	G	A	C	G	0	C	C	0	0	0	C	0	T	T	0	0	G	C	0	0	A	0	0	A	0	0	0	A
RWG-147	C	G	T	C	C	0	0	C	0	C	0	0	0	A	0	C	C	G	C		C	G	A	C		0	C	C				C	0	T	T	0	0	G	C	0	0	A	0	0	A	0	0	0	A
RWG-148	C	G	T	C	C	0	0	C	0	C	0	0	0	A	0	C	C	G	C	C	C	G	A				C	C	0	0	0	C	0	T	T	0	0	G	C	0	0	A	0	0	A	0	0	0	A
RWG-149	C	G	T	C	C	0	0	C	0	C	0	0	0	A	0	C	C	G	C	C	C	G	A	C	G	0	C	C	0	0	0	C	0	T	T	0	0	G	C	0	0	A	0	0	A	0	0	0	A
RWG-150	C	G	T	C	C	0	0	C	0	C	0	0	0	A	0	C	C	G	C		C	G	A			0	C	C	0	0	0	C	0	T	T	0	0	G	C	0	0	A	0	0	A	0	0	0	A
RWG-151	C	G	T	C	C	0	0	C	0	C	0	0	0	A	0	C	C	G	C	C	C	G	A	C	G	0	C	C	0	0	0	C	0	T	T	0	0	G	C	0	0	A	0	0	A	0	0	0	A
RWG-152	C	G	T	C	C	0	0	C	0	C	0	0	0	A	0	C	C	G	C		C	G	A	C	G	0	C	C	0	0	0	C	0	T	T	0	0	G	C	0	0	A	0	0	A	0	0	0	A
RWG-153	C	G	T	C	C	0	0	C	0	C	0	0	0	A	0	C	C	G	C	C	C	G	A	C	G	0	C	C	0	0	0	C	0	T	T	0	0	G	C	0	0	A	0	0	A	0	0	0	A
RWG-154	C	G	T	C	C	0	0	C	0	C	0	0	0	A	0	C	C	G	C		C	G	A					C	0	0	0	C	0	T	T	0	0	G	C	0	0	A	0	0	A	0	0	0	A
RWG-155	C	G	T	C	C	0	0	C	0	C	0	0	0	A	0	C	C	G	C	C	C	G	A	C	G	0	C	C	0	0	0	C	0	T	T	0	0	G	C	0	0	A	0	0	A	0	0	0	A
RWG-156	C	G	T	C	C	0	0	C	0	C	0	0	0	A	0	C	C	G	C	C	C	G	A	C	G	0	C	C	0	0	0	C	0	T	T	0	0	G	C	0	0	A	0	0	A	0	0	0	A
RWG-157	C	G	T	C	C	0	0	C	0	C	0	0	0	A	0	C	C	G	C	C	C	G	A	C	G	0	C	C	0	0	0	C	0	T	T	0	0	G	C	0	0	A	0	0	A	0	0	0	A
RWG-158	C	G	T	C	C	0	0	C	0	C	0	0	0	A	0	C	C	G	C	C	C	G	A	C	G	0	C	C	0	0	0	C	0	T	T	0	0	G	C	0	0	A	0	0	A	0	0	0	A
RWG-159	C	G	T	C	C	0	0	C	0	C	0	0	0	A	0	C	C	G	C	C	C	G	A	C	G	0	C	C	0	0	0	C	0	T	T	0	0	G	C	0	0	A	0	0	A	0	0	0	A
RWG-160	C	G	T	C	C	0	0	C	0	C	0	0	0	A	0	C	C	G	C	C	C	G	A	C	G	0	C	C	0	0	0	C	0	T	T	0	0	G	C	0	0	A	0	0	A	0	0	0	A
RWG-161	C	G	T	C	C	0	0	C	0	C	0	0	0	A	0	C	C	G	C	C	C	G	A	C	G	0	C	C	0	0	0	C	0	T	T	0	0	G	C	0	0	A	0	0	A	0	0	0	A
RWG-162	C	G	T	C	C	0	0	C	0	C	0	0	0	A	0	C	C	G	C	C	C	G	A	C	G	0	C	C	0	0	0	C	0	T	T	0	0	G	C	0	0	A	0	0	A	0	0	0	A
RWG-167	C	G	T	C	C	0	0	C	0	C	0	0	0	A	0	C	C	G	C	C	C	G	A	C	G	0	C	C	0	0	0	C	0	T	T	0	0	G	C	0	0	A	0	0	A	0	0	0	A
RWG-168	C	G	T	C	C	0	0	C	0	C	0	0	0	A	0	C	C	G	C	C	C	G	A	C	G	0	C	C	0	0	0	C	0	T	A	0	0	G	C	0	0	A	0	0	A	0	0	0	A
RWG-169	C	G	T	C	C	0	0	C	0	C	0	0	0	A	0	C	C	G	C	C	C	G	A	C	G	0	C	C	0	0	0	C	0	T	T	0	0	G	C	0	0	A	0	0	A	0	0	0	A
RWG-170	C	G	T	C	C	0	0	C	0	C	0	0	0	A	0	C	C	G	C	C	C	G	A	C	G	0	C	C	0	0	0	C	0	T	T	0	0	G	C	0	0	A	0	0	A	0	0	0	A
RWG-171	C	G	T	C	C	0	0	C	0	C	0	0	0	A	0	C	C	G	C	C	C	G	A	C	G	0	C	C	0	0	0	C	0	T	T	0	0	G	C	0	0	A	0	0	A	0	0	0	A
RWG-172	C	G	T	C	C	0	0	C	0	C	0	0	0	A	0	C	C	G	C	C	C	G	A	C	G	0	C	C	0	0	0	C	0	T	T	0	0	G	C	0	0	A	0	0	A	0	0	0	A
RWG-173	C	G	T	C	C	0	0	C	0	C	0	0	0	A	0	C	C	G	C	C	C	G	A	C	G	0	C	C	0	0	0	C	0	T	T	0	0	G	C	0	0	A	0	0	A	0	0	0	A
RWG-174	C	G	T	C	C	0	0	C	0	C	0	0	0	A	0	C	C	G	C	C	C	G	A	C	G	0	C	C	0	0	0	C	0	T	T	0	0	G	C	0	0	A	0	0	A	0	0	0	A
RWG-175	C	G	T	C	C	0	0	C	0	C	0	0	0	A	0	C	C	G	C	C	C	G	A	C	G	0	C	C	0	0	0	C	0	T	T	0	0	G	C	0	0	A	0	0	A	0	0	0	A
RWG-176	C	G	T	C	C	0	0	C	0	C	0	0	0	A	0	C	C	G	C	C	C	G	A	C	G	0	C	C	0	0	0	C	0	T	T	0	0	G	C	0	0	A	0	0	A	0	0	0	A
RWG-177	C	G	T	C	C	0	0	C	0	C	0	0	0	A	0	C	C	G	C	C	C	G	A	C	G	0	C	C	0	0	0	C	0	T	T	0	0	G	C	0	0	A	0	0	A	0	0	0	A
RWG-178	C	G	T	C	C	0	0	C	0	C	0	0	0	A	0	C	C	G	C	C	C	G	A	C	G	0	C	C	0	0	0	C	0	T	T	0	0	G	C	0	0	A	0	0	A	0	0	0	A
RWG-179	C	G	T	C	C	0	0	C	0	C	0	0	0	A	0	C	C	G	C	C	C	G	A					C	0	0	0	C	0	T	T	0	0	G	C	0	0	A	0	0	A	0	0	0	A
RWG-180	C	G	T	C	C	0	0	C	0	C	0	0	0	A	0	C	C	G	C	C	C	G	A	C	G	0	C	C	0	0	0	C	0	T	T	0	0	G	C	0	0	A	0	0	A	0	0	0	A
RWG-181	C	G	T	C	C	0	0	C	0	C	0	0	0	A	0	C	C	G	C	C	C	G	A	C	G	0	C	C	0	0	0	C	0	T	T	0	0	G	C	0	0	A	0	0	A	0	0	0	A
RWG-182	C	G	T	C	C	0	0	C	0	C	0	0	0	A	0	C	C	G	C	C	C	G	A	C	G	0	C	C	0	0	0	C	0	T	T	0	0	G	C	0	0	A	0	0	A	0	0	0	A
RWG-183	C	G	T	C	C	0	0	C	0	C	0	0	0	A	0	C	C	G	C	C	C	G	A	C	G	0	C	C	0	0	0	C	0	T	T	0	0	G	C	0	0	A	0	0	A	0	0	0	A
RWG-184	C	G	T	C	C	0	0	C	0	C	0	0	0	A	0	C	C	G	C	C	C	G	A	C	G	0	C	C	0	0	0	C	0	T	T	0	0	G	C	0	0	A	0	0	A	0	0	0	A
RWG-185	C	G	T	C	C	0	0	C	0	C	0	0	0	A	0	C	C	G	C	C	C	G	A	C	G	0	C	C	0	0	0	C	0	T	T	0	0	G	C	0	0	A	0	0	A	0	0	0	A
RWG-186	C	G	T	C	C	0	0	C	0	C	0	0	0	A	0	C	C	G	C	C	C	G	A	C	G	0	C	C	0	0	0	C	0	T	T	0	0	G	C	0	0	A	0	0	A	0	0	0	A
RWG-187	C	G	T	C	C	0	0	C	0	C	0	0	0	A	0	C	C	G	C	C	C	G	A		G	0	C	C	0	0	0	C	0	T	T	0	0	G	C	0	0	A	0	0	A	0	0	0	A
RWG-188	C	G	T	C	C	0	0	C	0	C	0	0	0	A	0	C	C	G	C	C	C	G	A	C	G	0	C	C	0	0	0	C	0	T	T	0	0	G	C	0	0	A	0	0	A	0	0	0	A
RWG-189	C	G	T	C	C	0	0	C	0	C	0	0	0	A	0	C	C	G	C	C	C	G	A	C	G	0	C	C	0	0	0	C	0	T	T	0	0	G	C	0	0	A	0	0	A	0	0	0	A
RWG-190	C	G	T	C	C	0	0	C	0	C	0	0	0	A	0	C	C	G	C	C	C	G	A	C	G	0	C	C	0	0	0	C	0	T	T	0	0	G	C	0	0	A	0	0	A	0	0	0	A
RWG-191	C	G	T	C	C	0	0	C	0	C	0	0	0	A	0	C	C	G	C	C	C	G	A	C	G	0	C	C	0	0	0	C	0	T	T	0	0	G	C	0	0	A	0	0	A	0	0	0	A
RWG-192	C	G	T	C	C	0	0	C	0	C	0	0	0	A	0	C	C	G	C	C	C	G	A	C	G	0	C	C	0	0	0	C	0	T	T	0	0	G	C	0	0	A	0	0	A	0	0	0	A
RWG-193	C	G	T	C	C	0	0	C	0	C	0	0	0	A	0	C	C	G	C	C	C	G	A	C	G	0	C	C	0	0	0	C	0	T	T	0	0	G	C	0	0	A	0	0	A	0	0	0	A
RWG-194	C	G	T	C	C	0	0	C	0	C	0	0	0	A	0	C	C	G	C	C	C	G	A	C	G	0	C	C	0	0	0	C	0	T	T	0	0	G	C	0	0	A	0	0	A	0	0	0	A
RWG-195	C	G	T	C	C	0	0	C	0	C	0	0	0	A	0	C	C	G	C	C	C	G	A	C	G	0	C	C	0	0	0	C	0	T	T	0	0	G	C	0	0	A	0	0	A	0	0	0	A
RWG-196	C	G	T	C	C	0	0	C	0	C	0	0	0	A	0	C	C	G	C	C	C	G	A	C	G	0	C	C	0	0	0	C	0	T	T	0	0	G	C	0	0	A	0	0	A	0	0	0	A
RWG-197	C	G	T	C	C	0	0	C	0	C	0	0	0	A	0	C	C	G	C	C	C	G	A	C	G	0	C	C	0	0	0	C	0	T	T	0	0	G	C	0	0	A	0	0	A	0	0	0	A
RWG-198	C	G	T	C	C	0	0	C	0	C	0	0	0	A	0	C	C	G	C	C	C	G	A	C	G	0	C	C	0	0	0	C	0	T	T	0	0	G	C	0	0	A	0	0	A	0	0	0	A
RWG-199	C	G	T	C	C	0	0	C	0	C	0	0	0	A	0	C	C	G	C	C	C	G	A	C	G	0	C	C	0	0	0	C	0	T	T	0	0	G	C	0	0	A	0	0	A	0	0	0	A
RWG-200	C	G	T	C	C	0	0	C	0	C	0	0	0	A	0	C	C	G	C	C	C	G	A	C	G	0	C	C	0	0	0	C	0	T	T	0	0	G	C	0	0	A	0	0	A	0	0	0	A
RWG-201	C	G	T	C	C	0	0	C	0	C	0	0	0	A	0	C	C	G	C	C	C	G	A	C	G	0	C	C	0	0	0	C	0	T	T	0	0	G	C	0	0	A	0	0	A	0	0	0	A
RWG-202	C	G	T	C	C	0	0	C	0	C	0	0	0	A	0	C	C	G	C	C	C	G	A	C	G	1		C	0	0	0	C	0	T	T	0	0	G	C	0	0	A	0	0	A	0	0	0	A
RWG-203	C	G	T	C	C	0	0	C	0	C	0	0	0	A	0	C	C	G	C	C	C	G	A			1		C	0	0	0	C	0	T	T	0	0	G	C	0	0	A	0	0	A	0	0	0	A
RWG-212	C	G	T	C	C	0	0	C	0	C	0	0	0	A	0	C	C	G	C	C	C	G	A	C	G	0	C	C	0	0	0	C	0	T	T	0	0	G	C	0	0	A	0	0	A	0	0	0	A
RWG-213	C	G	T	C	C	0	0	C	0	C	0	0	0	A	0	C	C	G	C	C	C	G	A	C	G	0	C	C	0	0	0	C	0	T	T	0	0	G	C	0	0	A	0	0	A	0	0	0	A
RWG-214	C	G	T	C	C	0	0	C	0	C	0	0	0	A	0	C	C	G	C	C	C	G	A	C	G	0	C	C	0	0	0	C	0	T	T	0	0	G	C	0	0	A	0	0	A	0	0	0	A
RWG-215	C	G	T	C	C	0	0	C	0	C	0	0	0	A	0	C	C	G	C	C	C	G	A	C	G	0	C	C	0	0	0	C	0	T	T	0	0	G	C	0	0	A	0	0	A	0	0	0	A
RWG-216	C	G	T	C	C	0	0	C	0	C	0	0	0	A	0	C	C	G	C	C	C	G	A	C	G	0	C	C	0	0	0	C	0	T	T	0	0	G	C	0	0	A	0	0	A	0	0	0	A
RWG-217	C	G	T	C	C	0	0	C	0	C	0	0	0	A	0	C	C	G	C	C	C	G	A	C	G	0	C	C	0	0	0	C	0	T	T	0	0	G	C	0	0	A	0	0	A	0	0	0	A
RWG-218	C	G	T	C	C	0	0	C	0	C	0	0	0	A	0	C	C	G	C	C	C	G	A	C	G	0	C	C	0	0	0	C	0	T	T	0	0	G	C	0	0	A	0	0	A	0	0	0	A
RWG-219	C	G	T	C	C	0	0	C	0	C	0	0	0	A	0	C	C	G	C	C	C	G	A	C	G	0	C	C	0	0	0	C	0	T	T	0	0	G	C	0	0	A	0	0	A	0	0	0	A
RWG-220	C	G	T	C	C	0	0	C	0	C	0	0	0	A	0	C	C	G	C	C	C	G	A	C	G	0	C	C	0	0	0	C	0	T	T	0	0	G	C	0	0	A	0	0	A	0	0	0	A
RWG-221	C	G	T	C	C	0	0	C	0	C	0	0	0	A	0	C	C	G	C	C	C	G	A	C	G	0	C	C	0	0	0	C	0	T	T	0	0	G	C	0	0	A	0	0	A	0	0	0	A
RWG-222	C	G	T	C	C	0	0	C	0	C	0	0	0	A	0	C	C	G	C	C	C	G	A	C	G	0	C	C	0	0	0	C	0	T	T	0	0	G	C	0	0	A	0	0	A	0	0	0	A
RWG-223	C	G	T	C	C	0	0	C	0	C	0	0	0	A	0	C	C	G	C	C	C	G	A	C	G	0	C	C	0	0	0	C	0	T	T	0	0	G	C	0	0	A	0	0	A	0	0	0	A
RWG-224	C	G	T	C	C	0	0	C	0	C	0	0	0	A	0	C	C	G	C	C	C	G	A	C	G	0	C	C	0	0	0	C	0	T	T	0	0	G	C	0	0	A	0	0	A	0	0	0	A
RWG-225	C	G	T	C	C	0	0	C	0	C	0	0	0	A	0	C	C	G	C	C	C	G	A	C	G	0	C	C	0	0	0	C	0	T	T	0	0	G	C	0	0	A	0	0	A	0	0	0	A
RWG-226	C	G	T	C	C	0	0	C	0	C	0	0	0	A	0	C	C	G	C	C	C	G	A	C	G	0	C	C	0	0	0	C	0	T	T	0	0	G	C	0	0	A	0	0	A	0	0	0	A
RWG-227	C	G	T	C	C	0	0	C	0	C	0	0	0	A	0	C	C	G	C	C	C	G	A	C	G	0	C	C	0	0	0	C	0	T	T	0	0	G	C	0	0	A	0	0	A	0	0	0	A
RWG-228	C	G	T	C	C	0	0	C	0	C	0	0	0	A	0	C	C	G	C	C	C	G	A	C	G	0	C	C	0	0	0	C	0	T	T	0	0	G	C	0	0	A	0	0	A	0	0	0	A
RWG-229	C	G	T	C	C	0	0	C	0	C	0	0	0	A	0	C	C	G	C	C	C	G	A	C	G	0	C	C	0	0	0	C	0	T	T	0	0	G	C	0	0	A	0	0	A	0	0	0	A
RWG-230	C	G	T	C	C	0	0	C	0	C	0	0	0	A	0	C	C	G	C	C	C	G	A	C	G	0	C	C	0	0	0	C	0	T	T	0	0	G	C	0	0	A	0	0	A	0	0	0	A
RWG-231	C	G	T	C	C	0	0	C	0	C	0	0	0	A	0	C	C	G	C	C	C	G	A	C	G	0	C	C	0	0	0	C	0	T	T	0	0	G	C	0	0	A	0	0	A	0	0	0	A
RWG-232	C	G	T	C	C	0	0	C	0	C	0	0	0	A	0	C	C	G	C	C	C	G	A	C	G	0	C	C	0	0	0	C	0	T	T	0	0	G	C	0	0	A	0	0	A	0	0	0	A
RWG-233	C	G	T	C	C	0	0	C	0	C	0	0	0	A	0	C	C	G	C	C	C	G	A	C	G	0	C	C	0	0	0	C	0	T	T	0	0	G	C	0	0	A	0	0	A	0	0	0	A
RWG-234	C	G	T	C	C	0	0	C	0	C	0	0	0	A	0	C	C	G	C	C	C	G	A	C	G	0	C	C	0	0	0	C	0	T	T	0	0	G	C	0	0	A	0	0	A	0	0	0	A
RWG-235	C	G	T	C	C	0	0	C	0	C	0	0	0	A	0	C	C	G	C	C	C	G	A	C	G	0	C	C	0	0	0	C	0	T	T	0	0	G	C	0	0	A	0	0	A	0	0	0	A
RWG-236	C	G	T	C	C	0	0	C	0	C	0	0	0	A	0	C	C	G	C	C	C	G	A	C	G	0	C	C	0	0	0	C	0	T	T	0	0	G	C	0	0	A	0	0	A	0	0	0	A
RWG-237	C	G	T	C	C	0	0	C	0	C	0	0	0	A	0	C	C	G	C	C	C	G	A	C	G	0	C	C	0	0	0	C	0	T	T	0	0	G	C	0	0	A	0	0	A	0	0	0	A
RWG-239	C	G	T	C	C	0	0	C	0	C	0	0	0	A	0	C	C	G	C	C	C	G	A	C	G	0	C	C	0	0	0	C	0	T	T	0	0	G	C	0	0	A	0	0	A	0	0	0	A
RWG-240	C	G	T	C	C	0	0	C	0	C	0	0	0	A	0	C	C	G	C	C	C	G	A	C	G	0	C	C	0	0	0	C	0	T	T	0	0	G	C	0	0	A	0	0	A	0	0	0	A
RWG-241	C	G	T	C	C	0	0	C	0	C	0	0	0	A	0	C	C	G	C	C	C	G	A	C	G	0	C	C	0	0	0	C	0	T	T	0	0	G	C	0	0	A	0	0	A	0	0	0	A
RWG-243	C	G	T	C	C	0	0	C	0	C	0	0	0	A	0	C	C	G	C	C	C	G	A			0	C	C	0	0	0	C	0	T	T	0	0	G	C	0	0	A	0	0	A	0	0	0	A
RWG-245	C	G	T	C	C	0	0	C	0	C	0	0	0	A	0	C	C	G	C	C	C	G	A	C	G	0	C	C	0	0	0	C	0	T	T	0	0	G	C	0	0	A	0	0	A	0	0	0	A
RWG-246	C	G	T	C	C	0	0	C	0	C	0	0	0	A	0	C	C	G	C	C	C	G	A	C	G	0	C	C	0	0	0	C	0	T	T	0	0	G	C	0	0	A	0	0	A	0	0	0	A
RWG-247	C	G	T	C	C	0	0	C	0	C	0	0	0	A	0	C	C	G	C	C	C	G	A	C	G	0	C	C	0	0	0	C	0	T	T	0	0	G	C	0	0	A	0	0	A	0	0	0	A
RWG-248	C	G	T	C	C	0	0	C	0	C	0	0	0	A	0	C	C	G	C	C	C	G	A	C	G	0	C	C	0	0	0	C	0	T	T	0	0	G	C	0	0	A	0	0	A	0	0	0	A
RWG-249	C	G	T	C	C	0	0	C	0	C	0	0	0	A	0	C	C	G	C	C	C	G	A	C	G	0	C	C	0	0	0	C	0	T	T	0	0	G	C	0	0	A	0	0	A	0	0	0	A
RWG-250	C	G	T	C	C	0	0	C	0	C	0	0	0	A	0	C	C	G	C	C	C	G	A		G	0	C	C	0	0	0	C	0	T	T	0	0	G	C	0	0	A	0	0	A	0	0	0	A
RWG-252	C	G	T	C	C	0	0	C	0	C	0	0	0	A	0	C	C	G	C	C	C	G	A	C	G	0	C	C	0	0	0	C	0	T	T	0	0	G	C	0	0	A	0	0	A	0	0	0	A
RWG-253	C	G	T	C	C	0	0	C	0	C	0	0	0	A	0	C	C	G	C	C	C	G	A	C	G	0	C	C	0	0	0	C	0	T	T	0	0	G	C	0	0	A	0	0	A	0	0	0	A
RWG-254	C	G	T	C	C	0	0	C	0	C	0	0	0	A	0	C	C	G	C	C	C	G	A	C	G	0	C	C	0	0	0	C	0	T	T	0	0	G	C	0	0	A	0	0	A	0	0	0	A
RWG-255	C	G	T	C	C	0	0	C	0	C	0	0	0	A	0	C	C	G	C	C	C	G	A	C	G	0	C	C	0	0	0	C	0	T	T	0	0	G	C	0	0	A	0	0	A	0	0	0	A
RWG-256	C	G	T	C	C	0	0	C	0	C	0	0	0	A	0	C	C	G	C	C	C	G	A	C	G	0	C	C	0	0	0	C	0	T	T	0	0	G	C	0	0	A	0	0	A	0	0	0	A
RWG-257	C	G	T	C	C	0	0	C	0	C	0	0	0	A	0	C	C	G	C	C	C	G	A	C	G	0	C	C	0	0	0	C	0	T	T	0	0	G	C	0	0	A	0	0	A	0	0	0	A
RWG-258	C	G	T	C	C	0	0	C	0	C	0	0	0	A	0	C	C	G	C	C	C	G	A	C	G	0	C	C	0	0	0	C	0	T	T	0	0	G	C	0	0	A	0	0	A	0	0	0	A
RWG-259	C	G	T	C	C	0	0	C	0	C	0	0	0	A	0	C	C	G	C	C	C	G	A	C	G	0	C	C	0	0	0	C	0	T	T	0	0	G	C	0	0	A	0	0	A	0	0	0	A
RWG-260	C	G	T	C	C	0	0	C	0	C	0	0	0	A	0	C	C	G	C	C	C	G	A	C	G	0	C	C	0	0	0	C	0	T	T	0	0	G	C	0	0	A	0	0	A	0	0	0	A
RWG-261	C	G	T	C	C	0	0	C	0	C	0	0	0	A	0	C	C	G	C	C	C	G	A	C	G	0	C	C	0	0	0	C	0	T	T	0	0	G	C	0	0	A	0	0	A	0	0	0	A
RWG-262	C	G	T	C	C	0	0	C	0	C	0	0	0	A	0	C	C	G	C	C	C	G	A	C	G	0	C	C	0	0	0	C	0	T	T	0	0	G	C	0	0	A	0	0	A	0	0	0	A
RWG-263	C	G	T	C	C	0	0	C	0	C	0	0	0	A	0	C	C	G	C	C	C	G	A	C	G	0	C	C	0	0	0	C	0	T	T	0	0	G	C	0	0	A	0	0	A	0	0	0	A
RWG-264	C	G	T	C	C	0	0	C	0	C	0	0	0	A	0	C	C	G	C	C	C	G	A	C	G	0	C	C	0	0	0	C	0	T	T	0	0	G	C	0	0	A	0	0	A	0	0	0	A
RWG-265	C	G	T	C	C	0	0	C	0	C	0	0	0	A	0	C	C	G	C		C	G	A	C	G	0	C	C	0	0	0	C	0	T	T	0	0	G	C	0	0	A	0	0	A	0	0	0	A
RWG-266	C	G	T	C	C	0	0	C	0	C	0	0	0	A	0	C	C	G	C	C	C	G	A	C	G	0	C	C	0	0	0	C	0	T	T	0	0	G	C	0	0	A	0	0	A	0	0	0	A
RWG-267	C	G	T	C	C	0	0	C	0	C	0	0	0	A	0	C	C	G	C	C	C	G	A	C	G	0	C	C	0	0	0	C	0	T	T	0	0	G	C	0	0	A	0	0	A	0	0	0	A
RWG-268	C	G	T	C	C	0	0	C	0	C	0	0	0	A	0	C	C	G	C	C	C	G	A	C	G	0	C	C	0	0	0	C	0	T	T	0	0	G	C	0	0	A	0	0	A	0	0	0	A
RWG-269	C	G	T	C	C	0	0	C	0	C	0	0	0	A	0	C	C	G	C	C	C	G	A	C	G	0	C	C	0	0	0	C	0	T	T	0	0	G	C	0	0	A	0	0	A	0	0	0	A
RWG-270	C	G	T	C	C	0	0	C	0	C	0	0	0	A	0	C	C	G	C	C	C	G	A	C	G	0	C	C	0	0	0	C	0	T	T	0	0	G	C	0	0	A	0	0	A	0	0	0	A
RWG-271	C	G	T	C	C	0	0	C	0	C	0	0	0	A	0	C	C	G	C	C	C	G	A	C	G	0	C	C	0	0	0	C	0	T	T	0	0	G	C	0	0	A	0	0	A	0	0	0	A
RWG-273	C	G	T	C	C	0	0	C	0	C	0	0	0	A	0	C	C	G	C	C	C	G	A	C	G	0	C	C	0	0	0	C	0	T	T	0	0	G	C	0	0	A	0	0	A	0	0	0	A
RWG-274	C	G	T	C	C	0	0	C	0	C	0	0	0	A	0	C	C	G	C	C	C	G	A	C	G	0	C	C	0	0	0	C	0	T	T	0	0	G	C	0	0	A	0	0	A	0	0	0	A
RWG-275	C	G	T	C	C	0	0	C	0	C	0	0	0	A	0	C	C	G	C	C	C	G	A	C	G	0	C	C	0	0	0	C	0	T	T	0	0	G	C	0	0	A	0	0	A	0	0	0	A
RWG-277	C	G	T	C	C	0	0	C	0	C	0	0	0	A	0	C	C	G	C	C	C	G	A	C	G	0	C	C	0	0	0	C	0	T	T	0	0	G	C	0	0	A	0	0	A	0	0	0	A
RWG-278	C	G	T	C	C	0	0	C	0	C	0	0	0	A	0	C	C	G	C	C	C	G	A	C	G	0	C	C	0	0	0	C	0	T	T	0	0	G	C	0	0	A	0	0	A	0	0	0	A
RWG-279	C	G	T	C	C	0	0	C	0	C	0	0	0	A	0	C	C	G	C	C	C	G	A	C	G	0	C	C	0	0	0	C	0	T	T	0	0	G	C	0	0	A	0	0	A	0	0	0	A
RWG-280	C	G	T	C	C	0	0	C	0	C	0	0	0	A	0	C	C	G	C	C	C	G	A	C	G	0	C	C	0	0	0	C	0	T	T	0	0	G	C	0	0	A	0	0	A	0	0	0	A
RWG-281	C	G	T	C	C	0	0	C	0	C	0	0	0	A	0	C	C	G	C	C	C	G	A	C	G	0	C	C	0	0	0	C	0	T	T	0	0	G	C	0	0	A	0	0	A	0	0	0	A
RWG-282	C	G	T	C	C	0	0	C	0	C	0	0	0	A	0	C	C	G	C	C	C	G	A	C	G	0	C	C	0	0	0	C	0	T	T	0	0	G	C	0	0	A	0	0	A	0	0	0	A
RWG-283	C	G	T	C	C	0	0	C	0	C	0	0	0	A	0	C	C	G	C	C	C	G	A	C	G	0	C	C	0	0	0	C	0	T	T	0	0	G	C	0	0	A	0	0	A	0	0	0	A
RWG-284	C	G	T	C	C	0	0	C	0	C	0	0	0	A	0	C	C	G	C	C	C	G	A	C	G	0	C	C	0	0	0	C	0	T	T	0	0	G	C	0	0	A	0	0	A	0	0	0	A
RWG-285	C	G	T	C	C	0	0	C	0	C	0	0	0	A	0	C	C	G	C	C	C	G	A	C	G	0	C	C	0	0	0	C	0	T	T	0	0	G	C	0	0	A	0	0	A	0	0	0	A
RWG-286	C	G	T	C	C	0	0	C	0	C	0	0	0	A	0	C	C	G	C	C	C	G	A	C	G	0	C	C	0	0	0	C	0	T	T	0	0	G	C	0	0	A	0	0	A	0	0	0	A
RWG-287	C	G	T	C	C	0	0	C	0	C	0	0	0	A	0	C	C	G	C	C	C	G	A	C	G	0	C	C	0	0	0	C	0	T	T	0	0	G	C	0	0	A	0	0	A	0	0	0	A
RWG-288	C	G	T	C	C	0	0	C	0	C	0	0	0	A	0	C	C	G	C	C	C	G	A					C	0	0	0	C	0	T	T	0	0	G	C	0	0	A	0	0	A	0	0	0	A
RWG-289	C	G	T	C	C	0	0	C	0	C	0	0	0	A	0	C	C	G	C	C	C	G	A	C	G	0	C	C	0	0	0	C	0	T	T	0	0	G	C	0	0	A	0	0	A	0	0	0	A
RWG-290	C	G	T	C	C	0	0	C	0	C	0	0	0	A	0	C	C	G	C	C	C	G	A	C	G	0	C	C	0	0	0	C	0	T	T	0	0	G	C	0	0	A	0	0	A	0	0	0	A
RWG-291	C	G	T	C	C	0	0	C	0	C	0	0	0	A	0	C	C	G	C	C	C	G	A	C	G	0	C	C	0	0	0	C	0	T	T	0	0	G	C	0	0	A	0	0	A	0	0	0	A
RWG-293	C	G	T	C	C	0	0	C	0	C	0	0	0	A	0	C	C	G	C	C	C	G	A	C	G	0	C	C	0	0	0	C	0	T	T	0	0	G	C	0	0	A	0	0	A	0	0	0	A
RWG-294	C	G	T	C	C	0	0	C	0	C	0	0	0	A	0	C	C	G	C	C	C	G	A	C	G	0	C	C	0	0	0	C	0	T	T	0	0	G	C	0	0	A	0	0	A	0	0	0	A
RWG-295	C	G	T	C	C	0	0	C	0	C	0	0	0	A	0	C	C	G	C	C	C	G	A	C	G	0	C	C	0	0	0	C	0	T	T	0	0	G	C	0	0	A	0	0	A	0	0	0	A
RWG-296	C	G	T	C	C	0	0	C	0	C	0	0	0	A	0	C	C	G	C	C	C	G	A	C	G	0	C	C	0	0	0	C	0	T	T	0	0	G	C	0	0	A	0	0	A	0	0	0	A
RWG-298	C	G	T	C	C	0	0	C	0	C	0	0	0	A	0	C	C	G	C	C	C	G	A	C	G	0	C	C	0	0	0	C	0	T	T	0	0	G	C	0	0	A	0	0	A	0	0	0	A
RWG-316	C	G	T	C	C	0	0	C	0	C	0	0	0	A	0	C	C	G	C	C	C	G	A	C	G	0	C	C	0	0	0	C	0	T	T	0	0	G	C	0	0	A	0	0	A	0	0	0	A
RWG-317	C	G	T	C	C	0	0	C	0	C	0	0	0	A	0	C	C	G	C	C	C	G	A	C	G	0	C	C	0	0	0	C	0	T	T	0	0	G	C	0	0	A	0	0	A	0	0	0	A
RWG-318	C	G	T	C	C	0	0	C	0	C	0	0	0	A	0	C	C	G	C	C	C	G	A	C	G	0	C	C	0	0	0	C	0	T	T	0	0	G	C	0	0	A	0	0	A	0	0	0	A
RWG-319	C	G	T	C	C	0	0	C	0	C	0	0	0	A	0	C	C	G	C	C	C	G	A	C	G	0	C	C	0	0	0	C	0	T	T	0	0	G	C	0	0	A	0	0	A	0	0	0	A
RWG-320	C	G	T	C	C	0	0	C	0	C	0	0	0	A	0	C	C	G	C	C	C	G	A	C	G	0	C	C	0	0	0	C	0	T	T	0	0	G	C	0	0	A	0	0	A	0	0	0	A
RWG-321	C	G	T	C	C	0	0	C	0	C	0	0	0	A	0	C	C	G	C	C	C	G	A	C	G	0	C	C	0	0	0	C	0	T	T	0	0	G	C	0	0	A	0	0	A	0	0	0	A
RWG-322	C	G	T	C	C	0	0	C	0	C	0	0	0	A	0	C	C	G	C	C	C	G	A	C	G	0	C	C	0	0	0	C	0	T	T	0	0	G	C	0	0	A	0	0	A	0	0	0	A
RWG-323	C	G	T	C	C	0	0	C	0	C	0	0	0	A	0	C	C	G	C	C	C	G	A	C	G	0	C	C	0	0	0	C	0	T	T	0	0	G	C	0	0	A	0	0	A	0	0	0	A
RWG-324	C	G	T	C	C	0	0	C	0	C	0	0	0	A	0	C	C	G	C	C	C	G	A	C	G	0	C	C	0	0	0	C	0	T	T	0	0	G	C	0	0	A	0	0	A	0	0	0	A
RWG-325	C	G	T	C	C	0	0	C	0	C	0	0	0	A	0	C	C	G	C	C	C	G	A	C	G	0	C	C	0	0	0	C	0	T	T	0	0	G	C	0	0	A	0	0	A	0	0	0	A
RWG-326	C	G	T	C	C	0	0	C	0	C	0	0	0	A	0	C	C	G	C	C	C	G	A	C	G	0	C	C	0	0	0	C	0	T	T	0	0	G	C	0	0	A	0	0	A	0	0	0	A
RWG-327	C	G	T	C	C	0	0	C	0	C	0	0	0	A	0	C	C	G	C	C	C	G	A	C	G	0	C	C	0	0	0	C	0	T	T	0	0	G	C	0	0	A	0	0	A	0	0	0	A
RWG-328	C	G	T	C	C	0	0	C	0	C	0	0	0	A	0	C	C	G	C	C	C	G	A	C	G	0	C	C	0	0	0	C	0	T	T	0	0	G	C	0	0	A	0	0	A	0	0	0	A
RWG-329	C	G	T	C	C	0	0	C	0	C	0	0	0	A	0	C	C	G	C	C	C	G	A	C	G	0	C	C	0	0	0	C	0	T	T	0	0	G	C	0	0	A	0	0	A	0	0	0	A
RWG-330	C	G	T	C	C	0	0	C	0	C	0	0	0	A	0	C	C	G	C	C	C	G	A	C	G	0	C	C	0	0	0	C	0	T	T	0	0	G	C	0	0	A	0	0	A	0	0	0	A
RWG-331	C	G	T	C	C	0	0	C	0	C	0	0	0	A	0	C	C	G	C	C	C	G	A	C	G	0	C	C	0	0	0	C	0	T	T	0	0	G	C	0	0	A	0	0	A	0	0	0	A
RWG-334	C	G	T	C	C	0	0	C	0	C	0	0	0	A	0	C	C	G	C	C	C	G	A	C	G	0	C	C	0	0	0	C	0	T	T	0	0	G	C	0	0	A	0	0	A	0	0	0	A
RWG-335	C	G	T	C	C	0	0	C	0	C	0	0	0	A	0	C	C	G	C	C	C	G	A	C	G	0	C	C	0	0	0	C	0	T	T	0	0	G	C	0	0	A	0	0	A	0	0	0	A
RWG-336	C	G	T	C	C	0	0	C	0	C	0	0	0	A	0	C	C	G	C	C	C	G	A	C	G	0	C	C	0	0	0	C	0	T	T	0	0	G	C	0	0	A	0	0	A	0	0	0	A
RWG-337	C	G	T	C	C	0	0	C	0	C	0	0	0	A	0	C	C	G	C	C	C	G	A	C	G	0	C	C	0	0	0	C	0	T	T	0	0	G	C	0	0	A	0	0	A	0	0	0	A
RWG-338	C	G	T	C	C	0	0	C	0	C	0	0	0	A	0	C	C	G	C	C	C	G	A	C	G	0	C	C	0	0	0	C	0	T	T	0	0	G	C	0	0	A	0	0	A	0	0	0	A
RWG-339	C	G	T	C	C	0	0	C	0	C	0	0	0	A	0	C	C	G	C	C	C	G	A	C	G	0	C	C	0	0	0	C	0	T	T	0	0	G	C	0	0	A	0	0	A	0	0	0	A
RWG-340	C	G	T	C	C	0	0	C	0	C	0	0	0	A	0	C	C	G	C	C	C	G	A	C	G	0	C	C	0	0	0	T	0	T	T	0	0	G	C	0	0	A	0	0	A	0	0	0	A
RWG-341	C	G	T	C	C	0	0	C	0	C	0	0	0	A	0	C	C	G	C	C	C	G	A	C	G	0	C	C	0	0	0	C	0	T	T	0	0	G	C	0	0	A	0	0	A	0	0	0	A
RWG-342	C	G	T	C	C	0	0	C	0	C	0	0	0	A	0	C	C	G	C	C	C	G	A	C	G	0	C	C	0	0	0	C	0	T	T	0	0	G	C	0	0	A	0	0	A	0	0	0	A
RWG-343	C	G	T	C	C	0	0	C	0	C	0	0	0	A	0	C	C	G	C	C	C	G	A	C	G	0	C	C	0	0	0	C	0	T	T	0	0	G	C	0	0	A	0	0	A	0	0	0	A
RWG-344	C	G	T	C	C	0	0	C	0	C	0	0	0	A	0	C	C	G	C	C	C	G	A	C	G	0	C	C	0	0	0	C	0	T	T	0	0	G	C	0	0	A	0	0	A	0	0	0	A
RWG-345	C	G	T	C	C	0	0	C	0	C	0	0	0	A	0	C	C	G	C	C	C	G	A	C	G	0	C	C	0	0	0	C	0	T	T	0	0	G	C	0	0	A	0	0	A	0	0	0	A
RWG-346	C	G	T	C	C	0	0	C	0	C	0	0	0	A	0	C	C	G	C	C	C	G	A	C	G	0	C	C	0	0	0	C	0	T	T	0	0	G	C	0	0	A	0	0	A	0	0	0	A
RWG-347	C	G	T	C	C	0	0	C	0	C	0	0	0	A	0	C	C	G	C	C	C	G	A	C	G	0	C	C	0	0	0	C	0	T	T	0	0	G	C	0	0	A	0	0	A	0	0	0	A
RWG-348	C	G	T	C	C	0	0	C	0	C	0	0	0	A	0	C	C	G	C	C	C	G	A	C	G	0	C	C	0	0	0	C	0	T	T	0	0	G	C	0	0	A	0	0	A	0	0	0	A
RWG-349	C	G	T	C	C	0	0	C	0	C	0	0	0	A	0	C	C	G	C	C	C	G	A	C	G	0	C	C	0	0	0	C	0	T	T	0	0	G	C	0	0	A	0	0	A	0	0	0	A
RWG-350	C	G	T	C	C	0	0	C	0	C	0	0	0	A	0	C	C	G	C	C	C	G	A	C	G	0	C	C	0	0	0	C	0	T	T	0	0	G	C	0	0	A	0	0	A	0	0	0	A
RWG-351	C	G	T	C	C	0	0	C	0	C	0	0	0	A	0	C	C	G	C	C	C	G	A	C	G	0	C	C	0	0	0	C	0	T	T	0	0	G	C	0	0	A	0	0	A	0	0	0	A
RWG-352	C	G	T	C	C	0	0	C	0	C	0	0	0	A	0	C	C	G	C	C	C	G	A	C	G	0	C	C	0	0	0	C	0	T	T	0	0	G	C	0	0	A	0	0	A	0	0	0	A
RWG-353	C	G	T	C	C	0	0	C	0	C	0	0	0	A	0	C	C	G	C	C	C	G	A	C	G	0	C	C	0	0	0	C	0	T	T	0	0	G	C	0	0	A	0	0	A	0	0	0	A
RWG-354	C	G	T	C	C	0	0	C	0	C	0	0	0	A	0	C	C	G	C	C	C	G	A	C	G	0	C	C	0	0	0	C	0	T	T	0	0	G	C	0	0	A	0	0	A	0	0	0	A
RWG-355	C	G	T	C	C	0	0	C	0	C	0	0	0	A	0	C	C	G	C	C	C	G	A	C	G	0	C	C	0	0	0	C	0	T	T	0	0	G	C	0	0	A	0	0	A	0	0	0	A
RWG-356	C	G	T	C	C	0	0	C	0	C	0	0	0	A	0	C	C	G	C	C	C	G	A	C	G	0	C	C	0	0	0	C	0	T	T	0	0	G	C	0	0	A	0	0	A	0	0	0	A
RWG-357	C	G	T	C	C	0	0	C	0	C	0	0	0	A	0	C	C	G	C	C	C	G	A	C	G	0	C	C	0	0	0	C	0	T	T	0	0	G	C	0	0	A	0	0	A	0	0	0	A
RWG-358	C	G	T	C	C	0	0	C	0	C	0	0	0	A	0	C	C	G	C	C	C	G	A	C	G	0	C	C	0	0	0	C	0	T	T	0	0	G	C	0	0	A	0	0	A	0	0	0	A
RWG-359	C	G	T	C	C	0	0	C	0	C	0	0	0	A	0	C	C	G	C	C	C	G	A	C	G	0	C	C	0	0	0	C	0	T	T	0	0	G	C	0	0	A	0	0	A	0	0	0	A
RWG-360	C	G	T	C	C	0	0	C	0	C	0	0	0	A	0	C	C	G	C	C	C	G	A	C	G	0	C	C	0	0	0	C	0	T	T	0	0	G	C	0	0	A	0	0	A	0	0	0	A
RWG-361	C	G	T	C	C	0	0	C	0	C	0	0	0	A	0	C	C	G	C	C	C	G	A	C	G	0	C	C	0	0	0	C	0	T	T	0	0	G	C	0	0	A	0	0	A	0	0	0	A
RWG-362	C	G	T	C	C	0	0	C	0	C	0	0	0	A	0	C	C	G	C	C	C	G	A	C	G	0	C	C	0	0	0	C	0	T	T	0	0	G	C	0	0	A	0	0	A	0	0	0	A
RWG-363	C	G	T	C	C	0	0	C	0	C	0	0	0	A	0	C	C	G	C	C	C	G	A	C	G	0	C	C	0	0	0	C	0	T	T	0	0	G	C	0	0	A	0	0	A	0	0	0	A
RWG-364	C	G	T	C	C	0	0	C	0	C	0	0	0	A	0	C	C	G	C	C	C	G	A	C	G	0	C	C	0	0	0	C	0	T	T	0	0	G	C	0	0	A	0	0	A	0	0	0	A
RWG-365	C	G	T	C	C	0	0	C	0	C	0	0	0	A	0	C	C	G	C	C	C	G	A	C	G	0	C	C	0	0	0	C	0	T	T	0	0	G	C	0	0	A	0	0	A	0	0	0	A
RWG-366	C	G	T	C	C	0	0	C	0	C	0	0	0	A	0	C	C	G	C	C	C	G	A	C	G	0	C	C	0	0	0	C	0	T	T	0	0	G	C	0	0	A	0	0	A	0	0	0	A
RWG-367	C	G	T	C	C	0	0	C	0	C	0	0	0	A	0	C	C	G	C	C	C	G	A	C	G	0	C	C	0	0	0	C	0	T	T	0	0	G	C	0	0	A	0	0	A	0	0	0	A
RWG-368	C	G	T	C	C	0	0	C	0	C	0	0	0	A	0	C	C	G	C	C	C	G	A	C	G	0	C	C	0	0	0	C	0	T	T	0	0	G	C	0	0	A	0	0	A	0	0	0	A
RWG-369	C	G	T	C	C	0	0	C	0	C	0	0	0	A	0	C	C	G	C	C	C	G	A	C	G	0	C	C	0	0	0	C	0	T	T	0	0	G	C	0	0	A	0	0	A	0	0	0	A
RWG-370	C	G	T	C	C	0	0	C	0	C	0	0	0	A	0	C	C	G	C	C	C	G	A	C	G	0	C	C	0	0	0	C	0	T	T	0	0	G	C	0	0	A	0	0	A	0	0	0	A
RWG-371	C	G	T	C	C	0	0	C	0	C	0	0	0	A	0	C	C	G	C	C	C	G	A	C	G	0	C	C	0	0	0	C	0	T	T	0	0	G	C	0	0	A	0	0	A	0	0	0	A
RWG-372	C	G	T	C	C	0	0	C	0	C	0	0	0	A	0	C	C	G	C	C	C	G	A	C	G	0	C	C	0	0	0	C	0	T	T	0	0	G	C	0	0	A	0	0	A	0	0	0	A
RWG-373	C	G	T	C	C	0	0	C	0	C	0	0	0	A	0	C	C	G	C	C	C	G	A	C	G	0	C	C	0	0	0	C	0	T	T	0	0	G	C	0	0	A	0	0	A	0	0	0	A
RWG-374	C	G	T	C	C	0	0	C	0	C	0	0	0	A	0	C	C	G	C	C	C	G	A	C	G	0	C	C	0	0	0	C	0	T	T	0	0	G	C	0	0	A	0	0	A	0	0	0	A
RWG-375	C	G	T	C	C	0	0	C	0	C	0	0	0	A	0	C	C	G	C	C	C	G	A	C	G	0	C	C	0	0	0	C	0	T	T	0	0	G	C	0	0	A	0	0	A	0	0	0	A
RWG-376	C	G	T	C	C	0	0	C	0	C	0	0	0	A	0	C	C	G	C	C	C	G	A	C	G	0	C	C	0	0	0	C	0	T	T	0	0	G	C	0	0	A	0	0	A	0	0	0	A
RWG-377	C	G	T	C	C	0	0	C	0	C	0	0	0	A	0	C	C	G	C	C	C	G	A	C	G	0	C	C	0	0	0	C	0	T	T	0	0	G	C	0	0	A	0	0	A	0	0	0	A
RWG-378	C	G	T	C	C	0	0	C	0	C	0	0	0	A	0	C	C	G	C	C	C	G	A	C	G	0	C	C	0	0	0	C	0	T	T	0	0	G	C	0	0	A	0	0	A	0	0	0	A
RWG-379	C	G	T	C	C	0	0	C	0	C	0	0	0	A	0	C	C	G	C	C	C	G	A	C	G	0	C	C	0	0	0	C	0	T	T	0	0	G	C	0	0	A	0	0	A	0	0	0	A
RWG-380	C	G	T	C	C	0	0	C	0	C	0	0	0	A	0	C	C	G	C	C	C	G	A	C	G	0	C	C	0	0	0	C	0	T	T	0	0	G	C	0	0	A	0	0	A	0	0	0	A
RWG-381	C	G	T	C	C	0	0	C	0	C	0	0	0	A	0	C	C	G	C	C	C	G	A	C	G	0	C	C	0	0	0	C	0	T	T	0	0	G	C	0	0	A	0	0	A	0	0	0	A
RWG-382	C	G	T	C	C	0	0	C	0	C	0	0	0	A	0	C	C	G	C	C	C	G	A	C	G	0	C	C	0	0	0	C	0	T	T	0	0	G	C	0	0	A	0	0	A	0	0	0	A
RWG-383	C	G	T	C	C	0	0	C	0	C	0	0	0	A	0	C	C	G	C	C	C	G	A	C	G	0	C	C	0	0	0	C	0	T	T	0	0	G	C	0	0	A	0	0	A	0	0	0	A
RWG-384	C	G	T	C	C	0	0	C	0	C	0	0	0	A	0	C	C	G	C	C	C	G	A	C	G	0	C	C	0	0	0	C	0	T	T	0	0	G	C	0	0	A	0	0	A	0	0	0	A
RWG-398	C	G	T	C	C	0	0	C	0	C	0	0	0	A	0	C	C	G	C	C	C	G	A	C	G	0	C	C	0	0	0	C	0	T	A	0	0	G	C	0	0	A	0	0	A	0	0	0	A
RWG-399	C	G	T	C	C	0	0	C	0	C	0	0	0	A	0	C	C	G	C	C	C	G	A	C	G	0	C	C	0	0	0	C	0	T	A	0	0	G	C	0	0	A	0	0	A	0	0	0	A
RWG-404	C	G	T	C	C	0	0	C	0	C	0	0	0	A	0	C	C	G	C	C	C	G	A	C	G	0	C	C	0	0	0	C	0	T	A	0	0	G	C	0	0	A	0	0	A	0	0	0	A
RWG-408	C	G	T	C	C	0	0	C	0	C	0	0	0	A	0	C	C	G	C	C	C	G	A	C	G	0	C	C	0	0	0	C	0	T	T	0	0	G	C	0	0	A	0	0	A	0	0	0	A
RWG-409	C	G	T	C	C	0	0	C	0	C	0	0	0	A	0	C	C	G	C	C	C	G	A	C	G	0	C	C	0	0	0	C	0	T	T	0	0	G	C	0	0	A	0	0	A	0	0	0	A
RWG-412	C	G	T	C	C	0	0	C	0	C	0	0	0	A	0	C	C	G	C	C	C	G	A	C	G	0	C	C	0	0	0	C	0	T	T	0	0	G	C	0	0	A	0	0	A	0	0	0	A
RWG-413	C	G	T	C	C	0	0	C	0	C	0	0	0	A	0	C	C	G	C	C	C	G	A	C	G	0	C	C	0	0	0	C	0	T	T	0	0	G	C	0	0	A	0	0	A	0	0	0	A
RWG-414	C	G	T	C	C	0	0	C	0	C	0	0	0	A	0	C	C	G	C	C	C	G	A	C	G	0	C	C	0	0	0	C	0	T	T	0	0	G	C	0	0	A	0	0	A	0	0	0	A
RWG-415	C	G	T	C	C	0	0	C	0	C	0	0	0	A	0	C	C	G	C	C	C	G	A	C	G	0	C	C	0	0	0	C	0	T	A	0	0	G	C	0	0	A	0	0	A	0	0	0	A
RWG-416	C	G	T	C	C	0	0	C	0	C	0	0	0	A	0	C	C	G	C	C	C	G	A	C	G	0	C	C	0	0	0	C	0	T	T	0	0	G	C	0	0	A	0	0	A	0	0	0	A
RWG-417	C	G	T	C	C	0	0	C	0	C	0	0	0	A	0	C	C	G	C	C	C	G	A	C	G	0	C	C	0	0	0	C	0	T	T	0	0	G	C	0	0	A	0	0	A	0	0	0	A
RWG-418	C	G	T	C	C	0	0	C	0	C	0	0	0	A	0	C	C	G	C	C	C	G	A	C	G	0	C	C	0	0	0	C	0	T	T	0	0	G	C	0	0	A	0	0	A	0	0	0	A
RWG-419	C	G	T	C	C	0	0	C	0	C	0	0	0	A	0	C	C	G	C	C	C	G	A	C	G	0	C	C	0	0	0	C	0	T	T	0	0	G	C	0	0	A	0	0	A	0	0	0	A
RWG-420	C	G	T	C	C	0	0	C	0	C	0	0	0	A	0	C	C	G	C	C	C	G	A	C	G	0	C	C	0	0	0	C	0	T	A	0	0	G	C	0	0	A	0	0	A	0	0	0	A
RWG-422	C	G	T	C	C	0	0	C	0	C	0	0	0	A	0	C	C	G	C	C	C	G	A	C	G	0	C	C	0	0	0	C	0	T	T	0	0	G	C	0	0	A	0	0	A	0	0	0	A
RWG-423	C	G	T	C	C	0	0	C	0	C	0	0	0	A	0	C	C	G	C	C	C	G	A	C	G	0	C	C	0	0	0	C	0	T	T	0	0	G	C	0	0	A	0	0	A	0	0	0	A
RWG-424	C	G	T	C	C	0	0	C	0	C	0	0	0	A	0	C	C	G	C	C	C	G	A	C	G	0	C	C	0	0	0	C	0	T	T	0	0	G	C	0	0	A	0	0	A	0	0	0	A
RWG-425	C	G	T	C	C	0	0	C	0	C	0	0	0	A	0	C	C	G	C	C	C	G	A	C	G	0	C	C	0	0	0	C	0	T	T	0	0	G	C	0	0	A	0	0	A	0	0	0	A
RWG-428	C	G	T	C	C	0	0	C	0	C	0	0	0	A	0	C	C	G	C	C	C	G	A	C	G	0	C	C	0	0	0	C	0	T	T	0	0	G	C	0	0	A	0	0	A	0	0	0	A
RWG-429	C	G	T	C	C	0	0	C	0	C	0	0	0	A	0	C	C	G	C	C	C	G	A	C	G	0	C	C	0	0	0	C	0	T	T	0	0	G	C	0	0	A	0	0	A	0	0	0	A
RWG-430	C	G	T	C	C	0	0	C	0	C	0	0	0	A	0	C	C	G	C	C	C	G	A	C	G	0	C	C	0	0	0	C	0	T	T	0	0	G	C	0	0	A	0	0	A	0	0	0	A
RWG-431	C	G	T	C	C	0	0	C	0	C	0	0	0	A	0	C	C	G	C	C	C	G	A	C	G	0	C	C	0	0	0	C	0	T	T	0	0	G	C	0	0	A	0	0	A	0	0	0	A
RWG-432	C	G	T	C	C	0	0	C	0	C	0	0	0	A	0	C	C	G	C	C	C	G	A	C	G	0	C	C	0	0	0	C	0	T	T	0	0	G	C	0	0	A	0	0	A	0	0	0	A
RWG-433	C	G	T	C	C	0	0	C	0	C	0	0	0	A	0	C	C	G	C	C	C	G	A	C	G	0	C	C	0	0	0	C	0	T	T	0	0	G	C	0	0	A	0	0	A	0	0	0	A
RWG-444	C	G	T	C	C	0	0	C	0	C	0	0	0	A	0	C	C	G	C	C	C	G	A	C	G	0	C	C		0	0	C	0	T		0	0		C	0	0	A	0	0
RWG-445	C	G	T	C	C	0	0	C	0	C	0	0	0	A	0	C	C	G	C	C	C	G	A		G	0	C	C				C	0	T		0	0		C	0	0	A	0	0		0	0
RWG-447	C	G	T	C	C	0	0	C	0	C	0	0	0	A	0	C	C	G	C	C	C	G	A	C	G	0	C	C				C	0	T		0	0		C	0	0	A	0	0				0	A
RWG-448	C	G	T	C	T	0	0	C	0	C	0	0	0	G	0	C	C	G	C	C	T	G	A	C	G	0	C	T	0	0	0	C	0	C	T	0	0	T	C	0	0	G	0	-1	A	0	0	0	G
RWG-486	C	G	T	C	T	0	0	C	0	C	0	0	0	G	0	C	C	G	C	C	T	G	A	C	G	0	C	T	0	0	0	C	0	C	T	0	0	T	C	0	0	G		-1	A	0	0	0	G
RWG-487	C	G	T	C	T	0	0	C	0	C	0	0	0	G	0	C	C	G	C	C	T	G	A	C	G	0	C	T	0	0	0	C	0	C	T	0	0	T	C	0	0	G		-1	A	0	0	0	G
RWG-451	C	G	T	C	C	0	0	C	0	C	0	0	0	A	0	C	C	G	C	A	C	G	A	C	G	0	C		-8	-2	-9	C	0	T	T	0	0	T	C	0	0	A	0	0	A	0	-15	-8	G
RWG-443	C	G	T	C	C	0	0	C	0	C	0	0	0	A	0	C	C	G	C	A	C	G	A	G	G	0	C	C	-8	-2	-9	C	0	T	C	0	0	T	C	0	0	A	0	0	G	0	-15	-8	G
RWG-446	C	G	T	C	C	0	0	C	0	C	0	0	0	A	0	C	C	G	C	A	C	G	A	G	G	0	C	C	-8	-2	-9	C	0	T	C	0	0	T	C	0	0	A	0	0	G	0	-15	-8	G
RWG-445	C	G	T	C	C	0	0	C	0	C	0	0	0	A	0	C	C	G	C	C	C	G		C	G	0	C					C			T							A	0	0	A	0	0	0	A
RWG-456	C	G	T	C	C	0	0	C	0	C	0	0	0	A	0	C	C	G	C	C	C	G		C	G	0	C					C			T										A	0
RWG-458	C	G	T	C	C	0	0	C	0	C	0	0	0	G	3	C	C	G	C	C	C	G	A	C	G	0	C				0	C			T	0	0		C						A	0		0
RWG-472	C	G	T	C	C	0	0	C	0	C	0	0	0	G	0 3	C	C	G	C	C	C	G	A	C	G	0	C			0	0	C			T				C	0	0				A	0
RWG-459	C	G	T	C	C	0	0	C	0	C	0	0	0	G	0	C	A	G	C	C	C	G	A	C	G	0	C	T	0	0	0	C	0	C	T	0	0	T	C		-1	G	0	0	A	0	0	0	G
RWG-461	C	G	T	C	C	0	0	C	0	C	0	0	0	G	0	C	A	G	C	C	C	G	A	C	G	0	C	T	0	0	0	C	0	C	T	0	0	T	C		-1	G	0	0	A	0	0	0	G
RWG-460	C	G	T	C	C	0	0	C	0	C	0	0	0	G	0	C	C	G	C	C	C	G	A	C	G	0	C	T	0	0	0	C	0	C	T	0	0	T	C	0	0	G	0	0	A	0	0	0	G
RWG-462	CG	G	T	C	C	0	0	C	0	C	0	0	0	A	0	C	C	G	C	C	C	G	A	C	G	0	C					C			T				C	0	0		0	0	A	0		0
RWG-463	G	G	T	C	C	0	0	C	0	C	0	0	0	A	0	C	C	G	C	C	C	G	A	C	G	0	C					C			T				C				0	0	A	0		0
RWG-464	C	G	T	C	C	0	0	C	0	C	0	0	0	A	0	C	C	G	C	C	C	G	A	C	G	0	C					C			T	0	0		C	0	0		0	0	A	0		0
RWG-477	C	G	T	C	C	0	0	C	0	C	0	0	0	A	0	C	C	G	C	C	C	G	A	C	G	0	C			0	0	C			T				C						A	0
RWG-467	C	G	T	C	C	0	0	C	0	C	0	0	0	A	0	C	C	G	C	C	C	G	A	C	G	0	C				0	C			T	0			C						A	0
RWG-470	C	G	T	C	C	0	0	C	0	C	3	0	0	G	0	G	C	G	C	C	C	G	A	C	G	0	C	T	0	0	0	C	0	C	T	7	0		C						A	0
RWG-471	C	GT	T	G	C	0	0	C	0	C	0 3	0	0	G	0	G	C	G	C	C	C	G	A	C	G	0	C	T	0	0	0	C	0	C	T	7	0		C						A	0
RWG-475	C	C	T	C	C	-2	2	T	-1	A	0	2	1	G	0	C	C	C	C	C	C	G	T	C	G	0	C	T	0	0	0	C	3	C	T	0	8								A	0
RWG-476	C	C	T	C	C	-2	2	T	-1	A	0	2	1	G	0	C	C	C	A	C	C	G	T	C	G	0	C	T	0	0	0	C	3	C	T	0	8								A	0
RWG-478	C	G	T	C	C	0	0	C	0	C	0	0	0	A	0	C	C	G	C	C	C	G	A	C	G	0	C			0	0	C			T				C						A	0
RWG-485	C	G	T	C	C	0	0	C	0	C	0	0	0	A	0	C	C	G	C	C	C	G	A	C	G	0	C	C	0	0	0	C	0	T	T	0	0	T	C	0 -24	0 -1		0	0	A	0	0	0	AT
RWG-491	C	G	T	C	C	0	0	C	0	C	0	0	0	A	0	C	C	G	C	C	C	G	A	C	G	0	C			0	0	C	0	T	T	0	0	T	C	0	0	A	0	0	A	0	0	0	T
RWG-494	C	G	T	C	C	0	0	C	0	C	0	0	0	A	0	C	C	G	C	C	C	G	A	C	G	0	C	C	0	0	0	C	0	T	T	0	0	T	T	0	0	A	4	0	A	0	0	0	C
RWG-005	C	G	T	C	C	0	0	C	0	C	0	0	0	A	0	C	C	G	C		C	G	A	C	G	0	C	C	0	0	0	C	0	T	T	0	0	T	T	0	0	A	4	0	A	0	0	0	C
RWG-006	C	G	T	C	C	0	0	C	0	C	0	0	0	A	0	C	C	G	C		C	G	A					C	0	0	0	C	0	T	T	0	0	T	C	0	0	A	0	0	A	0	0	0	T
RWG-007	C	G	T	C	C	0	0	C	0	C	0	0	0	A	0	C	C	G	C		C	G	A					C	0	0	0	C	0	T	T	0	0	T	T	0	0	A	4	0	A	0	0	0	C
RWG-008	C	G	T	C	C	0	0	C	0	C	0	0	0	A	0	C	C	G	C		C	G	A					C	0	0	0	C	0	T	T	0	0	T	C	0	0	A		1	A	0	0	0	C
RWG-010	C	G	T	C	C	0	0	C	0	C	0	0	0	A	0	C	C	G	C		C	G	A	C	G	0	C	C	0	0	0	C	0	T	T	0	0	T	T	0	0	A	4	0	A	0	0	0	C
RWG-013	C	G	T	C	C	0	0	C	0	C	0	0	0	A	0	C	C	G	C		C	G	A					C	0	0	0	C	0	T	T	0	0	T	T	0	0	A	4	0	A	0	0	0	C
RWG-021	C	G	T	C	C	0	0	C	0	C	0	0	0	A	0	C	C	G	C		C	G	A				C	C	0	0	0	C	0	T	T	0	0	T	C	0	-1	A	0	0	A	0	0	0	T
RWG-022	C	G	T	C	C	0	0	C	0	C	0	0	0	A	0	C	C	G	C		C	G	A	C	G	0	C	C	0	0	0	C	0	T	T	0	0	T	T	0	0	A	4	0	A	0	0	0	C
RWG-030	C	G	T	C	C	0	0	C	0	C	0	0	0	A	0	C	C	G	C		C	G	A					C	0	0	0	C	0	T	T	0	0	T	C	0	0	A	0	0	A	0	0	0	T
RWG-034	C	G	T	C	C	0	0	C	0	C	0	0	0	A	0	C	C	G	C	C	C	G	A					C	0	0	0	C	0	T	T	0	0	T	C	0	0	A	0	0	A	0	0	0	T
RWG-037	C	G	T	C	C	0	0	C	0	C	0	0	0	A	0	C	C	G	C		C	G	A	C	G	0	C	C	0	0	0	C	0	T	T	0	0	T	C	0	0	A		1	A	0	0	0	C
RWG-038	C	G	T	C	C	0	0	C	0	C	0	0	0	A	0	C	C	G	C		C	G	A	C	G	0	C	C	0	0	0	C	0	T	T	0	0	T	C	0	0	A		1	A	0	0	0	C
RWG-039	C	G	T	C	C	0	0	C	0	C	0	0	0	A	0	C	C	G	C		C	G	A	C	G	0	C	C	0	0	0	C	0	T	T	0	0	T	T	0	0	A	4	0	A	0	0	0	C
RWG-041	C	G	T	C	C	0	0	C	0	C	0	0	0	A	0	C	C	G	C	C	C	G	A	C	G	0	C	C	0	0	0	C	0	T	T	0	0	T	T	0	0	A	4	0	A	0	0	0	C
RWG-043	C	G	T	C	C	0	0	C	0	C	0	0	0	A	0	C	C	G	C	C	C	G	A	C	G	0	C	C	0	0	0	C	0	T	T	0	0	T	C	0	0	A		1	A	0	0	0	C
RWG-047	C	G	T	C	C	0	0	C	0	C	0	0	0	A	0	C	C	G	C		C	G	A	C	G	0	C	C		0	0	C	0	T	T	0	0	T	T	0	0	A	4	0	A	0	0	0	C
RWG-048	C	G	T	C	C	0	0	C	0	C	0	0	0	A	0	C	C	G	C	C	C	G	A	C	G	0	C	C	0	0	0	C	0	T	T	0	0	T	T	0	0	A	4	0	A	0	0	0	C
RWG-049	C	G	T	C	C	0	0	C	0	C	0	0	0	A	0	C	C	G	C	C	C	G	A	C	G	0	C	C	0	0	0	C	0	T	T	0	0	T	T	0	0	A	4	0	A	0	0	0	C
RWG-054	C	G	T	C	C	0	0	C	0	C	0	0	0	A	0	C	C	G	C	C	C	G	A	C	G	0	C	C	0	0	0	C	0	T	T	0	0	T	C	0	-1	A	0	0	A	0	0	0	T
RWG-056	C	G	T	C	C	0	0	C	0	C	0	0	0	A	0	C	C	G	C	C	C	G	A	C		0		C	0	0	0	C	0	T	T	0	0	T	C	0	0	A	0	0	A	0	0	0	T
RWG-060	C	G	T	C	C	0	0	C	0	C	0	0	0	A	0	C	C	G	C	C	C	G	A	C	G	0	C	C	0	0	0	C	0	T	T	0	0	T	T	0	0	A	4	0	A	0	0	0	C
RWG-061	C	G	T	C	C	0	0	C	0	C	0	0	0	A	0	C	C	G	C	C	C	G	A	C	T	0	T	C	0	0	0	C	0	T	T	0	0	T	C	0	0	A	0	0	A	0	0	0	T
RWG-064	C	G	T	C	C	0	0	C	0	C	0	0	0	A	0	C	C	G	C	C	C	G	A		T			C	0	0	0	C	0	T	T	0	0	T	C	0	0	A	0	0	A	0	0	0	T
RWG-067	C	G	T	C	C	0	0	C	0	C	0	0	0	A	0	C	C	G	C	C	C	G	A	C	G	0	C	C	0	0	0	C	0	T	T	0	0	T	T	0	0	A	4	0	A	0		0	C
RWG-068	C	G	T	C	C	0	0	C	0	C	0	0	0	A	0	C	C	G	C	C	C	G	A	C	G	0	C	C	0	0	0	C	0	T	T	0	0	T	T	0	0	A	4	0	A	0	0	0	C
RWG-070	C	G	T	C	C	0	0	C	0	C	0	0	0	A	0	C	C	G	C		C	G	A	C	G	0	C	C	0	0	0	C	0	T	T	0	0	GT	CT	0	0	A	0 4	0	A	0	0	0	AC
RWG-071	C	G	T	C	C	0	0	C	0	C	0	0	0	A	0	C	C	G	C	C	C	G	A		G	0	C	C	0	0	0	C	0	T	T	0	0	T	T	0	0	A	4	0	A	0	0	0	AC
RWG-072	C	G	T	C	C	0	0	C	0	C	0	0	0	A	0	C	C	G	C	C	C	G	A			0	C	C	0	0	0	C	0	T	T	0	0	T		0	-1	A	0	0	A	0	0	0	T
RWG-073	C	G	T	C	C	0	0	C	0	C	0	0	0	A	0	C	C	G	C	C	C	G	A	C	G	0	C	C	0	0	0	C	0	T	T	0	0	T	T	0	0	A	4	0	A	0	0	0	C
RWG-085	C	G	T	C	C	0	0	C	0	C	0	0	0	A	0	C	C	G	C	C	C	G	A	C	G	0	C	C	0	0	0	C	0	T	T	0	0	T	T	0	0	A	4	0	A	0		0	C
RWG-105	C	G	T	C	C	0	0	C	0	C	0	0	0	A	0	C	C	G	C	C	C	G	A	C	GT	0	CT	C	0	0	0	C	0	T	TA	0	0	GT	C	0	0	A	0	0	A	0	0	0	AT
RWG-109	C	G	T	C	C	0	0	C	0	C	0	0	0	A	0	C	C	G	C	C	C	G	A			0	T	C	0	0	0	C	0	T	T	0	0	T	C	0	0	A	0	0	A	0	0	0	T
RWG-116	C	G	T	C	C	0	0	C	0	C	0	0	0	A	0	C	C	G	C	C	C	G	A	C	G	0	C	C	0	0	0	C	0	T	T	0	0	T	T	0	0	A	4	0	A	0	0	0	C
RWG-118	C	G	T	C	C	0	0	C	0	C	0	0	0	A	0	C	C	G	C	C	C	G	A	C	T		T	C	0	0	0	C	0	T	T	0	0	T	C	0	0	A	0	0	A	0	0	0	T
RWG-119	C	G	T	C	C	0	0	C	0	C	0	0	0	A	0	C	C	G	C	C	C	G	A	C	G	0	C	C	0	0	0	C	0	T	T	0	0	T	T	0	0	A	4	0	A	0	0	0	C
RWG-120	C	G	T	C	C	0	0	C	0	C	0	0	0	A	0	C	C	G	C	C	C	G	A	C	G	0	C	C	0	0	0	C	0	T	T	0	0	T	C	0	-1	A	0	0	A	0	0	0	T
RWG-121	C	G	T	C	C	0	0	C	0	C	0	0	0	A	0	C	C	G	C	C	C	G	A	C	G	0	C	C	0	0	0	C	0	T	T	0	0	T	T	0	0	A	4	0	A	0	0	0	C
RWG-122	C	G	T	C	C	0	0	C	0	C	0	0	0	A	0	C	C	G	C	C	C	G	A	C	G	0	C	C	0	0	0	C	0	T	T	0	0	T	T	0	0	A	4	0	A	0		0	C
RWG-123	C	G	T	C	C	0	0	C	0	C	0	0	0	A	0	C	C	G	C	C	C	G	A	C	G	0	C	C	0	0	0	C	0	T	T	0	0	T	T	0	0	A	4	0	A	0	0	0	C
RWG-124	C	G	T	C	C	0	0	C	0	C	0	0	0	A	0	C	C	G	C	C	C	G	A	C	G	0	C	C	0	0	0	C	0	T	T	0	0	T	T	0	0	A	4	0	A	0	0	0	C
RWG-125	C	G	T	C	C	0	0	C	0	C	0	0	0	A	0	C	C	G	C	C	C	G	A	C	G	0	C	C	0	0	0	C	0	T	T	0	0	T	T	0	0	A	4	0	A	0	0	0	C
RWG-126	C	G	T	C	C	0	0	C	0	C	0	0	0	A	0	C	C	G	C	C	C	G	A	C	G	0	C	C	0	0	0	C	0	T	T	0	0	T	T	0	0	A	4	0	A	0	0	0	C
RWG-131	C	G	T	C	C	0	0	C	0	C	0	0	0	A	0	C	C	G	C	C	C	G	A	C	G	0	C	C	0	0	0	C	0	T	T	0	0	T	C	0	-1	A	0	0	A	0	0	0	T
RWG-137	C	G	T	C	C	0	0	C	0	C	0	0	0	A	0	C	C	G	C	C	C	G	A	C	G	0	C	C	0	0	0	C	0	T	T	0	0	T	T	0	0	A	4	0	A	0	0	0	C
RWG-163	C	G	T	C	C	0	0	C	0	C	0	0	0	A	0	C	C	G	C	C	C	G	A	C	T	0	T	C	0	0	0	C	0	T	T	0	0	T		0	0	A	0	0	A	0	0	0	T
RWG-164	C	G	T	C	C	0	0	C	0	C	0	0	0	A	0	C	C	G	C	C	C	G	A					C	0	0	0	C	0	T	T	0	0	T	C	0	0	A	0	0	A	0	0	0	T
RWG-165	C	G	T	C	C	0	0	C	0	C	0	0	0	A	0	C	C	G	C	C	C	G	A	C	G	0	C	C	0	0	0	C	0	T	T	0	0	T	T	0	0	A	4	0	A	0	0	0	C
RWG-166	C	G	T	C	C	0	0	C	0	C	0	0	0	A	0	C	C	G	C	C	C	G	A	C		0	C	C	0	0	0	C	0	T	T	0	0	T	T	0	0	A	4	0	A	0	0	0	C
RWG-204	C	G	T	C	C	0	0	C	0	C	0	0	0	A	0	C	C	G	C	C	C	G	A	C	G	0	C	C	0	0	0	C	0	T	T	0	0	T	T	0	0	A	4	0	A	0	0	0	C
RWG-205	C	G	T	C	C	0	0	C	0	C	0	0	0	A	0	C	C	G	C	C	C	G	A	C	G	0	C	C	0	0	0	C	0	T	T	0	0	T	T	0	0	A	4	0	A	0	0	0	C
RWG-206	C	G	T	C	C	0	0	C	0	C	0	0	0	A	0	C	C	G	C	C	C	G	A	C	G	0	C	C	0	0	0	C	0	T	T	0	0	T	T	0	0	A	4	0	A	0	0	0	C
RWG-207	C	G	T	C	C	0	0	C	0	C	0	0	0	A	0	C	C	G	C	C	C	G	A	C	G	0	C	C	0	0	0	C	0	T	T	0	0	T	T	0	0	A	4	0	A	0	0	0	C
RWG-208	C	G	T	C	C	0	0	C	0	C	0	0	0	A	0	C	C	G	C	C	C	G	A	C	G	0	C	C	0	0	0	C	0	T	T	0	0	T	T	0	0	A	4	0	A	0		0	C
RWG-209	C	G	T	C	C	0	0	C	0	C	0	0	0	A	0	C	C	G	C	C	C	G	A	C	G	0	C	C	0	0	0	C	0	T	T	0	0	T	T	0	0	A	4	0	A	0	0	0	C
RWG-210	C	G	T	C	C	0	0	C	0	C	0	0	0	A	0	C	C	G	C	C	C	G	A	C	G	0	C	C	0	0	0	C	0	T	T	0	0	T	T	0	0	A	4	0	A	0	0	0	C
RWG-211	C	G	T	C	C	0	0	C	0	C	0	0	0	A	0	C	C	G	C	C	C	G	A	C	G	0	C	C	0	0	0	C	0	T	T	0	0	T	T	0	0	A	4	0	A	0	0	0	C
RWG-238	C	G	T	C	C	0	0	C	0	C	0	0	0	A	0	C	C	G	C	C	C	G	A	C	G	0	C	C	0	0	0	C	0	T	T	0	0	T	C	0	-1	A	0	0	A	0	0	0	T
RWG-242	C	G	T	C	C	0	0	C	0	C	0	0	0	A	0	C	C	G	C	C	C	G	A	C	T	0	T	C	0	0	0	C	0	T	T	0	0	T	C	0	0	A	0	0	A	0	0	0	T
RWG-244	C	G	T	C	C	0	0	C	0	C	0	0	0	A	0	C	C	G	C	C	C	G	A	C	G	0	C	C	0	0	0	C	0	T	T	0	0	T	T	0	0	A	4	0	A	0	0	0	C
RWG-251	C	G	T	C	C	0	0	C	0	C	0	0	0	A	0	C	C	G	C	C	C	G	A	C	G	0	C	C	0	0	0	C	0	T	T	0	0	T	T	0	0	A	4	0	A	0	0	0	C
RWG-272	C	G	T	C	C	0	0	C	0	C	0	0	0	A	0	C	C	G	C	C	C	G	A	C	G	0	C	C	0	0	0	C	0	T	T	0	0	T	T	0	0	A	4	0	A	0	0	0	C
RWG-276	C	G	T	C	C	0	0	C	0	C	0	0	0	A	0	C	C	G	C	C	C	G	A	C	T	0	T	C	0	0	0	C	0	T	T	0	0	T	C	0	0	A	0	0	A	0	0	0	T
RWG-292	C	G	T	C	C	0	0	C	0	C	0	0	0	A	0	C	C	G	C	C	C	G	A	C	T	0	T	C		0	0	C	0	T	T	0	0	T	C	0	0	A	0	0	A	0	0	0	T
RWG-297	C	G	T	C	C	0	0	C	0	C	0	0	0	A	0	C	C	G	C		C	G	A	C	G	0	C	C	0	0	0	C	0	T	T	0	0		C	0		A	0	0	A	0	0	0
RWG-299	C	G	T	C	C	0	0	C	0	C	0	0	0	A	0	C	C	G	C	C	C	G	A	C	G	0	C	C	0	0	0	C	0	T	T	0	0	T	T	0	0	A	4	0	A	0	0	0	C
RWG-332	C	G	T	C	C	0	0	C	0	C	0	0	0	A	0	C	C	G	C	C	C	G	A	C	G	0	C	C	0	0	0	C	0	T	T	0	0	T	T	0	0	A	4	0	A	0	0	0	C
RWG-333	C	G	T	C	C	0	0	C	0	C	0	0	0	A	0	C	C	G	C	C	C	G	A	C	G	0	C	C	0	0	0	C	0	T	T	0	0	T	T	0	0	A	4	0	A	0	0	0	C
RWG-385	C	G	T	C	C	0	0	C	0	C	0	0	0	A	0	C	C	G	C	C	C	G	A	C	G	0	C	C	0	0	0	C	0	T	T	0	0	T	T	0	0	A	4	0	A	0	0	0	C
RWG-386	C	G	T	C	C	0	0	C	0	C	0	0	0	A	0	C	C	G	C	C	C	G	A	C	G	0	C	C	0	0	0	C	0	T	T	0	0	T	T	0	0	A	4	0	A	0	0	0	C
RWG-387	C	G	T	C	C	0	0	C	0	C	0	0	0	A	0	C	C	G	C	C	C	G	A	C	T	0	T	C	0	0	0	C	0	T	T	0	0	T	C	0	0	A	0	0	A	0	0	0	T
RWG-388	C	G	T	C	C	0	0	C	0	C	0	0	0	A	0	C	C	G	C	C	C	G	A	C	G	0	C	C	0	0	0	C	0	T	T	0	0	T	T	0	0	A	4	0	A	0	0	0	C
RWG-389	C	G	T	C	C	0	0	C	0	C	0	0	0	A	0	C	C	G	C	C	C	G	A	C	G	0	C	C	0	0	0	C	0	T	T	0	0	T	T	0	0	A	4	0	A	0	0	0	C
RWG-390	C	G	T	C	C	0	0	C	0	C	0	0	0	A	0	C	C	G	C	C	C	G	A	C	G	0	C	C	0	0	0	C	0	T	T	0	0	T	T	0	0	A	4	0	A	0	0	0	C
RWG-391	C	G	T	C	C	0	0	C	0	C	0	0	0	A	0	C	C	G	C	C	C	G	A	C	T	0	T	C	0	0	0	C	0	T	T	0	0	T	C	0	0	A	0	0	A	0	0	0	T
RWG-392	C	G	T	C	C	0	0	C	0	C	0	0	0	A	0	C	C	G	C	C	C	G	A	C	G	0	C	C	0	0	0	C	0	T	T	0	0	T	T	0	0	A	4	0	A	0	0	0	C
RWG-393	C	G	T	C	C	0	0	C	0	C	0	0	0	A	0	C	C	G	C	C	C	G	A	C	T	0	T	C	0	0	0	C	0	T	T	0	0	T	C	0	0	A	0	0	A	0	0	0	T
RWG-394	C	G	T	C	C	0	0	C	0	C	0	0	0	A	0	C	C	G	C	C	C	G	A	C	G	0	C	C	0	0	0	C	0	T	T	0	0	T	T	0	0	A	4	0	A	0	0	0	C
RWG-395	C	G	T	C	C	0	0	C	0	C	0	0	0	A	0	C	C	G	C	C	C	G	A	C	G	0	C	C	0	0	0	C	0	T	T	0	0	T	T	0	0	A	4	0	A	0	0	0	C
RWG-396	C	G	T	C	C	0	0	C	0	C	0	0	0	A	0	C	C	G	C	C	C	G	A	C	G	0	C	C	0	0	0	C	0	T	T	0	0	T	T	0	0	A	4	0	A	0	0	0	C
RWG-397	C	G	T	C	C	0	0	C	0	C	0	0	0	A	0	C	C	G	C	C	C	G	A	C	T	0	T	C	0	0	0	C	0	T	T	0	0	T	C	0	0	A	0	0	A	0	0	0	T
RWG-400	C	G	T	C	C	0	0	C	0	C	0	0	0	A	0	C	C	G	C	C	C	G	A	C	G	0	C	C	0	0	0	C	0	T	T	0	0	T	T	0	0	A	4	0	A	0	0	0	C
RWG-401	C	G	T	C	C	0	0	C	0	C	0	0	0	A	0	C	C	G	C	C	C	G	A	C	T	0	T	C	0	0	0	C	0	T	T	0	0	T	C	0	0	A	0	0	A	0	0	0	T
RWG-402	C	G	T	C	C	0	0	C	0	C	0	0	0	A	0	C	C	G	C	C	C	G	A	C	G	0	C	C	0	0	0	C	0	T	T	0	0	T	T	0	0	A	4	0	A	0	0	0	C
RWG-403	C	G	T	C	C	0	0	C	0	C	0	0	0	A	0	C	C	G	C	C	C	G	A	C	G	0	C	C	0	0	0	C	0	T	T	0	0	T	T	0	0	A	4	0	A	0	0	0	C
RWG-405	C	G	T	C	C	0	0	C	0	C	0	0	0	A	0	C	C	G	C	C	C	G	A	C	G	0	C	C	0	0	0	C	0	T	T	0	0	T	T	0	0	A	4	0	A	0	0	0	C
RWG-406	C	G	T	C	C	0	0	C	0	C	0	0	0	A	0	C	C	G	C	C	C	G	A	C	G	0	C	C	0	0	0	C	0	T	T	0	0	T	T	0	0	A	4	0	A	0	0	0	C
RWG-407	C	G	T	C	C	0	0	C	0	C	0	0	0	A	0	C	C	G	C	C	C	G	A	C	G	0	C	C	0	0	0	C	0	T	T	0	0	T	T	0	0	A	4	0	A	0	0	0	C
RWG-410	C	G	T	C	C	0	0	C	0	C	0	0	0	A	0	C	C	G	C	C	C	G	A	C	G	0	C	C	0	0	0	C	0	T	T	0	0	T	T	0	0	A	4	0	A	0	0	0	C
RWG-411	C	G	T	C	C	0	0	C	0	C	0	0	0	A	0	C	C	G	C	C	C	G	A	C	T	0	T	C	0	0	0	C	0	T	T	0	0	T	C	0	0	A	0	0	A	0	0	0	T
RWG-421	C	G	T	C	C	0	0	C	0	C	0	0	0	A	0	C	C	G	C	C	C	G	A	C	G	0	C	C	0	0	0	C	0	T	T	0	0	T	T	0	0	A	4	0	A	0	0	0	AC
RWG-426	C	G	T	C	C	0	0	C	0	C	0	0	0	A	0	C	C	G	C	C	C	G	A	C	G	0	C	C	0	0	0	C	0	T	T	0	0	T	T	0	0	A	4	0	A	0	0	0	C
RWG-427	C	G	T	C	C	0	0	C	0	C	0	0	0	A	0	C	C	G	C	C	C	G	A	C	T	0	T	C	0	0	0	C	0	T	T	0	0	T	C	0	0	A	0	0	A	0	0	0	T
RWG-440	C	G	T	C	C	0	0	C	0	C	0	0	0	A	0	C	CA	G	C	C	C	G	A	C	G	0	C	C	0	0	0	C	0	T	T	0	0	GT	C	0	0	A	0	0	AG	0	0	0	AG
RWG-441	C	G	T	C	C	0	0	C	0	C	0	0	0	A	0	C	C	G	C	CA	C	GA	A	C	G	0	C	C	0 -8	0 -2	0 -9	C	0	T	TC	0	0	T	C	0	0	A	0	0	G	0 -1	0 -15	0 -8	G
RWG-442	C	G	C	C	C	0	0	C	0	C	0	0	0	A	0	C	C	G	C	A	C	G	A	C	G	0	C	C	-8	-2	-9	C	0	T	C	0	0	T	C	0	0	A	0	0	G	0	-15	-8	G
[truncated: 128 more columns]

## Sheet: TableS4
Table S4. List of haplotype and accessions found in γ-TMT gene of Korean rice collection.
Acce. Id	Haplotypes
RWG-001	Hap_1
RWG-002	Hap_1
RWG-003	Hap_2
RWG-004	Hap_1
RWG-005	Hap_21
RWG-006	Hap_19
RWG-007	Hap_21
RWG-008	Hap_20
RWG-009	Hap_2
RWG-010	Hap_21
RWG-011	Hap_2
RWG-012	Hap_1
RWG-013	Hap_21
RWG-014	Hap_2
RWG-015	Hap_2
RWG-016	Hap_2
RWG-017	Hap_1
RWG-018	Hap_2
RWG-019	Hap_2
RWG-020	Hap_1
RWG-021	Hap_20
RWG-022	Hap_21
RWG-023	Hap_2
RWG-024	Hap_1
RWG-025	Hap_1
RWG-026	Hap_1
RWG-027	Hap_2
RWG-028	Hap_2
RWG-029	Hap_2
RWG-030	Hap_19
RWG-031	Hap_2
RWG-032	Hap_2
RWG-033	Hap_1
RWG-034	Hap_19
RWG-035	Hap_2
RWG-036	Hap_2
RWG-037	Hap_20
RWG-038	Hap_20
RWG-039	Hap_21
RWG-040	Hap_2
RWG-041	Hap_21
RWG-042	Hap_2
RWG-043	Hap_20
RWG-044	Hap_2
RWG-045	Hap_2
RWG-046	Hap_2
RWG-047	Hap_21
RWG-048	Hap_21
RWG-049	Hap_21
RWG-050	Hap_1
RWG-051	Hap_2
RWG-052	Hap_1
RWG-053	Hap_2
RWG-054	Hap_20
RWG-055	Hap_2
RWG-056	Hap_19
RWG-057	Hap_2
RWG-058	Hap_2
RWG-059	Hap_1
RWG-060	Hap_21
RWG-061	Hap_19
RWG-062	Hap_2
RWG-063	Hap_1
RWG-064	Hap_19
RWG-065	Hap_2
RWG-066	Hap_2
RWG-067	Hap_21
RWG-068	Hap_21
RWG-069	Hap_2
RWG-070	Hap_22
RWG-071	Hap_21
RWG-072	Hap_20
RWG-073	Hap_21
RWG-074	Hap_1
RWG-075	Hap_2
RWG-076	Hap_1
RWG-077	Hap_2
RWG-078	Hap_1
RWG-079	Hap_1
RWG-080	Hap_1
RWG-081	Hap_2
RWG-082	Hap_1
RWG-083	Hap_1
RWG-084	Hap_2
RWG-085	Hap_21
RWG-086	Hap_2
RWG-087	Hap_1
RWG-088	Hap_1
RWG-089	Hap_2
RWG-090	Hap_2
RWG-091	Hap_1
RWG-092	Hap_1
RWG-093	Hap_1
RWG-094	Hap_1
RWG-095	Hap_1
RWG-096	Hap_2
RWG-097	Hap_1
RWG-098	Hap_2
RWG-099	Hap_1
RWG-100	Hap_1
RWG-101	Hap_2
RWG-102	Hap_2
RWG-103	Hap_1
RWG-104	Hap_1
RWG-105	Hap_20
RWG-106	Hap_2
RWG-107	Hap_2
RWG-108	Hap_2
RWG-109	Hap_19
RWG-110	Hap_1
RWG-111	Hap_2
RWG-112	Hap_2
RWG-113	Hap_2
RWG-114	Hap_1
RWG-115	Hap_2
RWG-116	Hap_21
RWG-117	Hap_1
RWG-118	Hap_19
RWG-119	Hap_22
RWG-120	Hap_20
RWG-121	Hap_21
RWG-122	Hap_21
RWG-123	Hap_21
RWG-124	Hap_21
RWG-125	Hap_22
RWG-126	Hap_21
RWG-127	Hap_1
RWG-128	Hap_1
RWG-129	Hap_1
RWG-130	Hap_1
RWG-131	Hap_20
RWG-132	Hap_2
RWG-133	Hap_1
RWG-134	Hap_1
RWG-135	Hap_1
RWG-136	Hap_2
RWG-137	Hap_21
RWG-138	Hap_1
RWG-139	Hap_1
RWG-140	Hap_1
RWG-141	Hap_1
RWG-142	Hap_1
RWG-143	Hap_1
RWG-144	Hap_1
RWG-145	Hap_1
RWG-146	Hap_1
RWG-147	Hap_1
RWG-148	Hap_1
RWG-149	Hap_1
RWG-150	Hap_1
RWG-151	Hap_1
RWG-152	Hap_1
RWG-153	Hap_1
RWG-154	Hap_1
RWG-155	Hap_1
RWG-156	Hap_1
RWG-157	Hap_1
RWG-158	Hap_1
RWG-159	Hap_1
RWG-160	Hap_1
RWG-161	Hap_1
RWG-162	Hap_1
RWG-163	Hap_19
RWG-164	Hap_19
RWG-165	Hap_22
RWG-166	Hap_21
RWG-167	Hap_1
RWG-168	Hap_2
RWG-169	Hap_1
RWG-170	Hap_1
RWG-171	Hap_1
RWG-172	Hap_1
RWG-173	Hap_1
RWG-174	Hap_1
RWG-175	Hap_1
RWG-176	Hap_1
RWG-177	Hap_1
RWG-178	Hap_1
RWG-179	Hap_1
RWG-180	Hap_1
RWG-181	Hap_1
RWG-182	Hap_1
RWG-183	Hap_1
RWG-184	Hap_1
RWG-185	Hap_1
RWG-186	Hap_1
RWG-187	Hap_1
RWG-188	Hap_1
RWG-189	Hap_1
RWG-190	Hap_1
RWG-191	Hap_1
RWG-192	Hap_1
RWG-193	Hap_1
RWG-194	Hap_1
RWG-195	Hap_1
RWG-196	Hap_1
RWG-197	Hap_1
RWG-198	Hap_1
RWG-199	Hap_1
RWG-200	Hap_1
RWG-201	Hap_1
RWG-202	Hap_2
RWG-203	Hap_2
RWG-204	Hap_21
RWG-205	Hap_21
RWG-206	Hap_21
RWG-207	Hap_21
RWG-208	Hap_21
RWG-209	Hap_21
RWG-210	Hap_21
RWG-211	Hap_21
RWG-212	Hap_1
RWG-213	Hap_1
RWG-214	Hap_1
RWG-215	Hap_1
RWG-216	Hap_1
RWG-217	Hap_1
RWG-218	Hap_1
RWG-219	Hap_1
RWG-220	Hap_1
RWG-221	Hap_1
RWG-222	Hap_1
RWG-223	Hap_1
RWG-224	Hap_1
RWG-225	Hap_23
RWG-226	Hap_2
RWG-227	Hap_1
RWG-228	Hap_1
RWG-229	Hap_1
RWG-230	Hap_1
RWG-231	Hap_1
RWG-232	Hap_1
RWG-233	Hap_1
RWG-234	Hap_1
RWG-235	Hap_1
RWG-236	Hap_1
RWG-237	Hap_1
RWG-238	Hap_20
RWG-239	Hap_1
RWG-240	Hap_1
RWG-241	Hap_1
RWG-242	Hap_19
RWG-243	Hap_1
RWG-244	Hap_21
RWG-245	Hap_2
RWG-246	Hap_1
RWG-247	Hap_1
RWG-248	Hap_1
RWG-249	Hap_1
RWG-250	Hap_1
RWG-251	Hap_21
RWG-252	Hap_1
RWG-253	Hap_1
RWG-254	Hap_1
RWG-255	Hap_1
RWG-256	Hap_1
RWG-257	Hap_1
RWG-258	Hap_1
RWG-259	Hap_1
RWG-260	Hap_1
RWG-261	Hap_1
RWG-262	Hap_1
RWG-263	Hap_1
RWG-264	Hap_1
RWG-265	Hap_1
RWG-266	Hap_1
RWG-267	Hap_1
RWG-268	Hap_1
RWG-269	Hap_1
RWG-270	Hap_1
RWG-271	Hap_1
RWG-272	Hap_21
RWG-273	Hap_1
RWG-274	Hap_1
RWG-275	Hap_1
RWG-276	Hap_19
RWG-277	Hap_1
RWG-278	Hap_1
RWG-279	Hap_1
RWG-280	Hap_1
RWG-281	Hap_1
RWG-282	Hap_1
RWG-283	Hap_1
RWG-284	Hap_1
RWG-285	Hap_1
RWG-286	Hap_1
RWG-287	Hap_1
RWG-288	Hap_1
RWG-289	Hap_1
RWG-290	Hap_1
RWG-291	Hap_1
RWG-292	Hap_19
RWG-293	Hap_1
RWG-294	Hap_1
RWG-295	Hap_2
RWG-296	Hap_1
RWG-297	Hap_21
RWG-298	Hap_1
RWG-299	Hap_21
RWG-316	Hap_1
RWG-317	Hap_1
RWG-318	Hap_1
RWG-319	Hap_1
RWG-320	Hap_1
RWG-321	Hap_1
RWG-322	Hap_1
RWG-323	Hap_1
RWG-324	Hap_1
RWG-325	Hap_1
RWG-326	Hap_1
RWG-327	Hap_1
RWG-328	Hap_1
RWG-329	Hap_1
RWG-330	Hap_1
RWG-331	Hap_1
RWG-332	Hap_21
RWG-333	Hap_21
RWG-334	Hap_1
RWG-335	Hap_1
RWG-336	Hap_1
RWG-337	Hap_1
RWG-338	Hap_1
RWG-339	Hap_1
RWG-340	Hap_1
RWG-341	Hap_1
RWG-342	Hap_1
RWG-343	Hap_1
RWG-344	Hap_1
RWG-345	Hap_1
RWG-346	Hap_1
RWG-347	Hap_2
RWG-348	Hap_1
RWG-349	Hap_1
RWG-350	Hap_1
RWG-351	Hap_1
RWG-352	Hap_1
RWG-353	Hap_1
RWG-354	Hap_1
RWG-355	Hap_1
RWG-356	Hap_1
RWG-357	Hap_1
RWG-358	Hap_1
RWG-359	Hap_1
RWG-360	Hap_1
RWG-361	Hap_1
RWG-362	Hap_1
RWG-363	Hap_1
RWG-364	Hap_1
RWG-365	Hap_1
RWG-366	Hap_23
RWG-367	Hap_1
RWG-368	Hap_1
RWG-369	Hap_1
RWG-370	Hap_1
RWG-371	Hap_1
RWG-372	Hap_1
RWG-373	Hap_2
RWG-374	Hap_1
RWG-375	Hap_1
RWG-376	Hap_1
RWG-377	Hap_1
RWG-378	Hap_1
RWG-379	Hap_1
RWG-380	Hap_1
RWG-381	Hap_1
RWG-382	Hap_1
RWG-383	Hap_1
RWG-384	Hap_1
RWG-385	Hap_21
RWG-386	Hap_21
RWG-387	Hap_19
RWG-388	Hap_21
RWG-389	Hap_21
RWG-390	Hap_21
RWG-391	Hap_19
RWG-392	Hap_21
RWG-393	Hap_19
RWG-394	Hap_21
RWG-395	Hap_21
RWG-396	Hap_21
RWG-397	Hap_19
RWG-398	Hap_2
RWG-399	Hap_2
RWG-400	Hap_21
RWG-401	Hap_19
RWG-402	Hap_21
RWG-403	Hap_24
RWG-404	Hap_2
RWG-405	Hap_21
RWG-406	Hap_21
RWG-407	Hap_21
RWG-408	Hap_1
RWG-409	Hap_1
RWG-410	Hap_21
RWG-411	Hap_19
RWG-412	Hap_2
RWG-413	Hap_1
RWG-414	Hap_1
RWG-415	Hap_2
RWG-416	Hap_2
RWG-417	Hap_2
RWG-418	Hap_1
RWG-419	Hap_2
RWG-420	Hap_2
RWG-421	Hap_21
RWG-422	Hap_1
RWG-423	Hap_1
RWG-424	Hap_1
RWG-425	Hap_1
RWG-426	Hap_21
RWG-427	Hap_19
RWG-428	Hap_1
RWG-429	Hap_23
RWG-430	Hap_1
RWG-431	Hap_1
RWG-432	Hap_1
RWG-433	Hap_1
RWG-434	Hap_1
RWG-435	Hap_1
RWG-436	Hap_2
RWG-437	Hap_1
RWG-438	Hap_2
RWG-439	Hap_2
RWG-440	Hap_25
RWG-441	Hap_26
RWG-442	Hap_27
RWG-443	Hap_4
RWG-444	Hap_1
RWG-445	Hap_1
RWG-446	Hap_4
RWG-447	Hap_1
RWG-448	Hap_3
RWG-449	Hap_1
RWG-450	Hap_2
RWG-451	Hap_4
RWG-452	Hap_1
RWG-453	Hap_1
RWG-454	Hap_1
RWG-455	Hap_5
RWG-456	Hap_5
RWG-457	Hap_1
RWG-458	Hap_6
RWG-459	Hap_7
RWG-460	Hap_8
RWG-461	Hap_7
RWG-462	Hap_9
RWG-463	Hap_10
RWG-464	Hap_11
RWG-465	Hap_1
RWG-466	Hap_1
RWG-467	Hap_12
RWG-468	Hap_1
RWG-469	Hap_1
RWG-470	Hap_13
RWG-471	Hap_14
RWG-472	Hap_6
RWG-473	Hap_1
RWG-474	Hap_1
RWG-475	Hap_15
RWG-476	Hap_16
RWG-477	Hap_11
RWG-478	Hap_17
RWG-479	Hap_1
RWG-480	Hap_1
RWG-481	Hap_1
RWG-482	Hap_1
RWG-483	Hap_1
RWG-484	Hap_1
RWG-485	Hap_18
RWG-486	Hap_3
RWG-486	Hap_3
RWG-491	Hap_19
RWG-492	Hap_2
RWG-493	Hap_2
RWG-494	Hap_20

## Sheet: Table S5
Table S5. Vitamin E profiling of selected 240 accessions from haplotypes from Korean rice collection.
Ecotype	RWG No.	Haplotype	AT (μg/g)	GT (μg/g)	AT3 (μg/g)	GT3 (μg/g)	Total-T (μg/g)	Total-T3 (μg/g)	Total-VE (μg/g)
Temperate japonica	RWG-001	Hap_1	16	1.5	10.1	12.1	17.9	23.3	41.2
Temperate japonica	RWG-002	Hap_1	16.562	1.26429	10.761	15.1934	18.1086	26.1607	44.2692
Temperate japonica	RWG-004	Hap_1	16.2761	0.530541	11.1353	14.5349	17.5741	26.571	44.145
Temperate japonica	RWG-012	Hap_1	18.1	1.1	9.3	14.3	19.8	24.4	44.2
Temperate japonica	RWG-017	Hap_1	16.848	0.300179	7.75302	9.48238	17.6817	17.77	35.4517
Temperate japonica	RWG-020	Hap_1	11.2176	0.266051	9.11662	10.964	11.6446	20.451	32.0957
Temperate japonica	RWG-024	Hap_1	14.1758	0.308711	11.4561	13.1547	14.8361	25.1959	40.0319
Temperate japonica	RWG-025	Hap_1	14.8	0.6	10.5	14.6	15.9	25.9	41.7
Temperate japonica	RWG-026	Hap_1	15.1	0.4	12.3	13.2	16	26.3	42.3
Temperate japonica	RWG-033	Hap_1	17.7551	0.897413	13.9561	13.5599	19.8879	28.9091	48.797
Temperate japonica	RWG-050	Hap_1	11.3	0.4	11.6	11.8	12	24.1	36.1
Temperate japonica	RWG-059	Hap_1	14.9	1.1	9.7	7.9	16.5	17.7	34.2
Temperate japonica	RWG-063	Hap_1	13.5	1.5	10.3	9.3	16.1	20.3	36.4
Temperate japonica	RWG-074	Hap_1	12.1	0.9	8	13.1	13.3	21.7	35
Temperate japonica	RWG-076	Hap_1	12.2	1.3	7.4	14.5	14	22.5	36.5
Temperate japonica	RWG-078	Hap_1	18	1.2	12.6	23.5	19.9	38	57.9
Temperate japonica	RWG-079	Hap_1	11.6	0.4	8.8	16.1	12.1	25.9	38
Temperate japonica	RWG-080	Hap_1	23	3.1	16.2	16.9	27.3	34.9	62.2
Temperate japonica	RWG-082	Hap_1	16.8	2.4	8.5	13.1	19.8	22.6	42.4
Temperate japonica	RWG-083	Hap_1	18.4	1.3	12.1	13.7	20.6	26.5	47.1
Temperate japonica	RWG-087	Hap_1	15.6	0.4	11	13.3	16.7	25.4	42.1
Temperate japonica	RWG-088	Hap_1	16.2	0.3	10.5	15.5	17	27.2	44.2
Temperate japonica	RWG-091	Hap_1	12	0.1	8.2	10.3	12.3	19.4	31.7
Temperate japonica	RWG-092	Hap_1	13	0.5	12.6	15.1	13.9	29.3	43.2
Temperate japonica	RWG-093	Hap_1	12.6	0.8	10.1	14.1	13.9	25.2	39.1
Temperate japonica	RWG-094	Hap_1	14.4	0.9	9.4	12.5	15.7	23.2	38.9
Temperate japonica	RWG-095	Hap_1	12.1	0.8	9.6	14.4	13.2	24.9	38.1
Temperate japonica	RWG-097	Hap_1	15.4	0.5	10.1	9.6	16.2	20.5	36.7
Temperate japonica	RWG-099	Hap_1	16.1	0.7	15.2	15.2	17.5	31.2	48.7
Temperate japonica	RWG-100	Hap_1	14.6	0.7	10.5	16.5	15.8	28.1	43.8
Temperate japonica	RWG-103	Hap_1	10.7	0.2	8.4	7.7	11.1	16.8	27.9
Temperate japonica	RWG-104	Hap_1	17.2	0.3	14.8	11.1	18.2	26.9	45.1
Aromatic	RWG-110	Hap_1	17.4	1.8	8	18	19.8	26.9	46.7
Temperate japonica	RWG-117	Hap_1	13.7	1.8	7.6	13.1	16.1	22.2	38.2
Temperate japonica	RWG-129	Hap_1	20	1.7	12.2	24.8	22.5	38.5	60.9
Temperate japonica	RWG-130	Hap_1	17.5	1	9.3	12	18.9	22.2	41.1
Temperate japonica	RWG-169	Hap_1	20.6048	0.812094	12.9534	16.6243	21.8725	30.7184	52.5908
Temperate japonica	RWG-170	Hap_1	18.3763	0.948605	11.3626	16.637	20.0058	28.6478	48.6536
Temperate japonica	RWG-171	Hap_1	16.0887	0.351371	11.0417	12.8634	17.0343	24.8185	41.8527
Temperate japonica	RWG-172	Hap_1	15.1421	0.487881	10.1059	10.4574	16.1289	21.3252	37.454
Temperate japonica	RWG-173	Hap_1	11.1585	0.155136	9.892	9.84961	11.8038	20.4908	32.2946
Temperate japonica	RWG-174	Hap_1	12.0656	0.496413	10.2797	10.2928	12.801	21.4227	34.2237
Temperate japonica	RWG-175	Hap_1	16.3648	0.308711	13.555	17.1689	17.3804	32.2054	49.5857
Temperate japonica	RWG-176	Hap_1	17.2227	0.504945	12.1112	13.3446	18.2265	26.0914	44.3179
Temperate japonica	RWG-177	Hap_1	16.2958	0.103945	13.5818	15.9785	16.7946	30.461	47.2556
Temperate japonica	RWG-178	Hap_1	15.8225	0.504945	11.4962	11.7111	16.7657	23.8808	40.6464
Temperate japonica	RWG-179	Hap_1	19.392	1.60556	11.3759	15.7126	21.843	28.4438	50.2868
Temperate japonica	RWG-180	Hap_1	18.968	0.598796	14.2636	14.6362	20.3429	29.9899	50.3328
Temperate japonica	RWG-181	Hap_1	22.0543	0.462286	18.595	19.119	23.1801	38.8798	62.0599
Temperate japonica	RWG-182	Hap_1	25.6041	0.79503	17.6057	16.5737	27.0886	35.1306	62.2193
Temperate japonica	RWG-183	Hap_1	18.3763	0.581732	12.4454	13.6612	19.6996	26.8053	46.5049
Temperate japonica	RWG-184	Hap_1	17.4988	0.539073	13.1406	12.4835	18.4241	26.5753	44.9994
Temperate japonica	RWG-185	Hap_1	20.24	0.760903	13.5951	15.7633	21.8377	30.5116	52.3493
Temperate japonica	RWG-186	Hap_1	21.3443	0.539073	14.678	17.688	22.4689	33.7718	56.2407
Temperate japonica	RWG-187	Hap_1	14.0279	0.206328	12.4588	11.4705	14.6204	24.8679	39.4883
Temperate japonica	RWG-188	Hap_1	15.5168	0.581732	12.2984	13.7498	16.6581	26.8605	43.5186
Temperate japonica	RWG-189	Hap_1	16	0.598796	9.86527	10.5587	16.933	20.8197	37.7527
Temperate japonica	RWG-190	Hap_1	11.9572	0.649988	11.3225	14.1551	12.9327	26.2267	39.1595
Temperate japonica	RWG-191	Hap_1	17.9425	0.581732	12.7262	13.6612	19.0231	27.1997	46.2228
Temperate japonica	RWG-192	Hap_1	14.1758	0.487881	12.1112	13.1927	15.0066	26.3687	41.3753
Temperate japonica	RWG-193	Hap_1	11.2472	0.581732	12.0711	11.6984	12.1112	24.9985	37.1097
Temperate japonica	RWG-194	Hap_1	12.8841	0.376966	10.0925	11.4578	13.5953	22.4511	36.0463
Temperate japonica	RWG-195	Hap_1	16.5521	0.607328	12.5256	11.2552	17.6584	24.429	42.0874
Temperate japonica	RWG-196	Hap_1	14.2547	0.752371	9.95885	12.3316	15.7659	23.5194	39.2853
Temperate japonica	RWG-197	Hap_1	13.4757	0.581732	11.0818	13.4586	14.5043	25.4032	39.9075
Temperate japonica	RWG-198	Hap_1	21.6993	1.08512	15.5068	22.2214	23.5346	41.0279	64.5625
Temperate japonica	RWG-199	Hap_1	12.0262	0.351371	8.36798	11.3565	12.7291	21.004	33.7331
Temperate japonica	RWG-200	Hap_1	17.3706	0.21486	13.154	14.5729	18.6215	29.6756	48.2971
Temperate japonica	RWG-201	Hap_1	20.2695	0.982733	16.5496	22.8672	22.0198	42.2872	64.307
Temperate japonica	RWG-212	Hap_1	14.3631	0.274583	11.4294	14.1171	15.0759	26.2957	41.3716
Temperate japonica	RWG-213	Hap_1	20.0526	0.504945	14.3438	18.0173	21.0218	33.4385	54.4603
Temperate japonica	RWG-214	Hap_1	15.1914	0.411094	9.25031	11.0146	16.0667	20.5722	36.6389
Temperate japonica	RWG-215	Hap_1	11.1289	0.581732	10.8545	12.5848	12.0189	24.3275	36.3464
Temperate japonica	RWG-216	Hap_1	12.0065	0.581732	10.2262	9.26711	12.9138	20.4319	33.3457
Temperate japonica	RWG-217	Hap_1	13.949	0.266051	12.6326	15.3201	14.5753	28.9796	43.5549
Temperate japonica	RWG-218	Hap_1	15.1914	0.342839	11.8572	10.5841	15.8685	23.1778	39.0463
Temperate japonica	RWG-219	Hap_1	16.3254	0.428158	16.0683	14.2437	17.339	31.3264	48.6654
Temperate japonica	RWG-220	Hap_1	13.3968	0.581732	9.43747	12.4835	14.3474	22.7965	37.1439
Temperate japonica	RWG-221	Hap_1	19.1553	0.564669	12.4588	13.1293	20.3055	26.9055	47.211
Temperate japonica	RWG-222	Hap_1	16.5521	0.675584	15.4667	17.764	17.7873	35.0153	52.8026
Temperate japonica	RWG-223	Hap_1	14.7181	0.359902	13.5149	13.104	15.6375	27.5575	43.1951
Temperate japonica	RWG-224	Hap_1	14.6885	1.53731	8.94283	12.0656	16.6381	22.8309	39.4689
Temperate japonica	RWG-227	Hap_1	16.7198	0.522009	13.154	14.0537	18.0526	28.3988	46.4514
Temperate japonica	RWG-228	Hap_1	15.1815	0.581732	14.7716	16.3078	16.3921	32.422	48.8141
Temperate japonica	RWG-229	Hap_1	13.9983	0.581732	13.3144	13.142	14.9749	27.5465	42.5214
Temperate japonica	RWG-230	Hap_1	20.9203	0.940073	15.8678	17.1435	22.5759	33.9499	56.5258
Temperate japonica	RWG-231	Hap_1	12.7854	0.667052	11.0818	14.1297	13.8647	26.3521	40.2169
Temperate japonica	RWG-232	Hap_1	14.0772	0.581732	13.9026	15.1048	14.9932	30.0849	45.078
Temperate japonica	RWG-234	Hap_1	11.1683	0.667052	12.4053	15.1808	12.1696	28.8908	41.0605
Temperate japonica	RWG-235	Hap_1	16.3155	0.581732	13.4614	17.9793	17.6387	32.9475	50.5862
Temperate japonica	RWG-236	Hap_1	11.6712	0.726775	10.5872	20.094	12.7756	32.7056	45.4812
Temperate japonica	RWG-237	Hap_1	13.5151	0.43669	8.32787	12.8128	14.39	21.9656	36.3556
Temperate japonica	RWG-239	Hap_1	13.7123	0.351371	8.12734	10.7993	14.4673	19.9789	34.4462
Temperate japonica	RWG-240	Hap_1	11.3951	0.581732	8.58187	11.8124	12.623	21.1561	33.7791
Temperate japonica	RWG-241	Hap_1	16.7691	0.752371	15.1593	19.0683	18.0117	35.6207	53.6324
Indica	RWG-243	Hap_1	8.52572	0.88035	7.8466	23.2978	9.99161	34.1284	44.12
Temperate japonica	RWG-246	Hap_1	16.3155	0.991265	9.07652	9.65966	17.6324	19.2581	36.8905
Temperate japonica	RWG-247	Hap_1	20.4766	0.777967	16.0015	12.7495	22.0914	29.3865	51.4779
Temperate japonica	RWG-248	Hap_1	10.5373	0.667052	8.5284	8.8239	11.6425	18.1646	29.8072
Temperate japonica	RWG-249	Hap_1	17.7748	1.15337	13.5	12.5342	19.2711	26.7	46
Temperate japonica	RWG-250	Hap_1	11.0204	0.43669	8.26103	10.7234	11.852	20.0492	31.9013
Temperate japonica	RWG-254	Hap_1	22.4093	0.641456	16.4427	15.9152	23.6623	33.0566	56.7188
Temperate japonica	RWG-255	Hap_1	14.9646	0.752371	12.2716	13.6992	16.5365	26.7958	43.3322
Temperate japonica	RWG-256	Hap_1	18.4947	0.598796	13.7823	14.6742	19.809	29.2057	49.0147
Temperate japonica	RWG-257	Hap_1	15.5168	0.581732	12.6192	12.3949	16.8574	25.5613	42.4187
Temperate japonica	RWG-258	Hap_1	23.4841	2.10895	15.9748	16.1558	26.6204	33.1575	59.778
Temperate japonica	RWG-259	Hap_1	18.2679	0.846222	12.7529	13.8385	19.8209	27.3785	47.1994
Temperate japonica	RWG-260	Hap_1	14.6984	0.581732	15.3063	10.4574	15.7703	26.1089	41.8793
Temperate japonica	RWG-261	Hap_1	16.8775	0.675584	10.6139	12.091	18.26	23.2268	41.4868
Temperate japonica	RWG-262	Hap_1	13.0615	2.62086	9.25031	29.4647	16.9698	41.6737	58.6435
Temperate japonica	RWG-263	Hap_1	19.7864	0.581732	12.4989	10.2422	21.0923	23.6797	44.7719
Temperate japonica	RWG-264	Hap_1	12.9629	0.581732	14.0096	15.3834	13.9136	30.6219	44.5355
Temperate japonica	RWG-265	Hap_1	16.7296	0.83769	10.8412	11.6858	18.1095	22.9857	41.0953
Temperate japonica	RWG-266	Hap_1	13.1799	0.581732	10.2396	11.3185	14.2172	22.421	36.6381
Temperate japonica	RWG-267	Hap_1	11.829	0.581732	9.23694	10.9893	12.8143	21.43	34.2442
Temperate japonica	RWG-268	Hap_1	9.15679	0.581732	9.07652	11.1286	9.92548	21.2194	31.1449
Temperate japonica	RWG-269	Hap_1	15.6943	0.999797	11.3759	15.9785	17.115	29.038	46.153
Temperate japonica	RWG-270	Hap_1	14.8857	0.726775	10.3332	13.9524	16.1027	25.4262	41.5289
Temperate japonica	RWG-271	Hap_1	21.6599	0.982733	13.3946	15.9912	23.3928	30.9178	54.3106
Temperate japonica	RWG-273	Hap_1	16.2268	0.5732	10.6139	12.9014	17.2382	24.6559	41.8941
Temperate japonica	RWG-274	Hap_1	16.5916	0.581732	13.1406	13.6359	17.7675	27.7403	45.5078
Temperate japonica	RWG-275	Hap_1	13.8701	0.581732	13.2876	12.0656	15.02	26.8348	41.8548
Temperate japonica	RWG-277	Hap_1	12.4305	0.43669	7.29848	9.83695	13.1494	18.1498	31.2992
Temperate japonica	RWG-278	Hap_1	16.3254	0.581732	11.4294	13.3573	17.6139	26.1672	43.7811
Temperate japonica	RWG-279	Hap_1	17.5481	0.65852	12.3251	14.193	18.8441	27.381	46.2251
Temperate japonica	RWG-280	Hap_1	16.069	0.581732	10.1059	11.0019	17.1843	22.0464	39.2307
Temperate japonica	RWG-281	Hap_1	22.6952	0.905945	14.5176	18.2452	24.3427	34.3958	58.7385
Temperate japonica	RWG-282	Hap_1	17.2818	0.667052	13.4882	17.5108	18.6037	32.5436	51.1473
Temperate japonica	RWG-283	Hap_1	14.3335	0.667052	12.0978	14.9148	15.4821	28.0523	43.5344
Temperate japonica	RWG-284	Hap_1	19.9935	0.581732	14.3304	18.0046	21.412	34.4099	55.8219
Temperate japonica	RWG-285	Hap_1	23.8982	0.735307	18.1538	22.4494	25.6783	42.6655	68.3438
Temperate japonica	RWG-286	Hap_1	23.3559	0.931541	16.7234	22.7279	24.9596	41.7914	66.751
Temperate japonica	RWG-287	Hap_1	21.5021	0.667052	17.1111	20.4106	23.058	38.8769	61.9349
Temperate japonica	RWG-288	Hap_1	18.5933	0.684115	11.5497	13.8131	20.0882	26.6297	46.7179
Temperate japonica	RWG-289	Hap_1	17.7058	0.718243	13.301	15.7506	18.871	30.7604	49.6313
Temperate japonica	RWG-291	Hap_1	24.3616	1.03392	19.3036	20.7652	26.8822	41.6639	68.5461
Temperate japonica	RWG-293	Hap_1	26.0576	1.08512	17.1378	19.3216	27.9882	37.1834	65.1716
Temperate japonica	RWG-294	Hap_1	15.0829	0.803562	13.0069	17.5994	16.2467	31.5828	47.8295
Indica	RWG-003	Hap_2	11.1	2.5	6.4	17.1	13.8	23.4	37.2
Temperate japonica	RWG-009	Hap_2	17.6	2.1	9.1	11.1	20.1	21.7	41.8
Temperate japonica	RWG-011	Hap_2	15.0336	1.15337	11.924	13.4966	16.8245	26.2456	43.0701
Temperate japonica	RWG-014	Hap_2	20.1	2.2	11.6	13.4	23.3	25.8	49.1
Temperate japonica	RWG-015	Hap_2	20.1	1.4	11.7	15.1	22	27.4	49.4
Temperate japonica	RWG-016	Hap_2	11.1	0.5	9.8	16.1	11.8	26.5	38.3
Tropical japonica	RWG-018	Hap_2	16.5	1.1	12.6	13.9	18.2	27.2	45.3
Tropical japonica	RWG-019	Hap_2	15.9605	0.649988	9.22357	11.0019	17.2827	20.4949	37.7776
Aus	RWG-023	Hap_2	7.6	1.8	6.7	21.2	9.6	29.7	39.3
Temperate japonica	RWG-027	Hap_2	17.6467	0.79503	10.1861	10.9893	19.0359	21.6468	40.6827
Temperate japonica	RWG-028	Hap_2	18.6	1.5	14.1	14.9	20.5	29.6	50.1
Temperate japonica	RWG-029	Hap_2	14.4	0.6	9.7	13.5	15.4	24	39.4
Admixture	RWG-031	Hap_2	10.9	2.5	5.1	11.2	13.9	18	31.9
Tropical japonica	RWG-032	Hap_2	8.8	1.7	9.4	14.8	10.7	24.7	35.3
Temperate japonica	RWG-035	Hap_2	20.0921	1.9639	18.9159	18.8784	11.2	38.6823	49.8823
Indica	RWG-036	Hap_2	8.86098	1.65675	4.69159	16.7257	10.9733	22.0276	33.0009
Tropical japonica	RWG-040	Hap_2	10.4189	2.63793	7.45891	19.7521	13.2092	27.7708	40.98
Aromatic	RWG-042	Hap_2	11	3.3	6.6	18.2	14.6	26.2	40.9
Indica	RWG-044	Hap_2	7.2	1.1	4.3	10.9	8.3	16.6	25
Tropical japonica	RWG-045	Hap_2	8.6	2	6	12.9	10.8	19.7	30.5
Temperate japonica	RWG-046	Hap_2	13.4067	2.04069	9.35726	13.3193	15.7469	23.35	39.0969
Tropical japonica	RWG-051	Hap_2	9.2	1.9	6.6	13.6	11.1	20.5	31.7
Aus	RWG-053	Hap_2	9.88647	1.46905	4.97233	17.916	11.5771	23.8395	35.4167
Tropical japonica	RWG-055	Hap_2	12.1051	2.51848	8.40808	13.7118	14.6979	22.4146	37.1125
Tropical japonica	RWG-057	Hap_2	9.4	1.5	6.4	12.4	11.1	19.2	30.2
Tropical japonica	RWG-058	Hap_2	8.6	2.8	7.1	12.5	11.4	19.7	31.2
Temperate japonica	RWG-062	Hap_2	12.8	1.6	10	12.6	14.9	23	37.9
Temperate japonica	RWG-065	Hap_2	17.6368	2.15161	11.1086	9.92559	20.6166	21.493	42.1095
Tropical japonica	RWG-066	Hap_2	12.3	0.4	6.9	8.1	13.1	15.4	28.6
Temperate japonica	RWG-069	Hap_2	12.4	2	10.3	16.2	14.8	27.7	42.6
Temperate japonica	RWG-075	Hap_2	16.1	1.7	9.3	15.4	18.4	25.3	43.7
Temperate japonica	RWG-077	Hap_2	14.3	1.2	9.4	14.2	16.1	24.4	40.5
Tropical japonica	RWG-081	Hap_2	15.3	0.4	10.4	11.9	16.2	22.7	38.9
Temperate japonica	RWG-084	Hap_2	15.2	1.6	10.7	14.8	17.1	26.3	43.5
Indica	RWG-086	Hap_2	13.8	2.7	8.5	18.3	16.8	27.1	43.9
Tropical japonica	RWG-089	Hap_2	7.5	1.9	6.8	13.6	9.6	21.8	31.4
Tropical japonica	RWG-090	Hap_2	10.7	0.3	7.2	9.9	11.3	17.3	28.6
Temperate japonica	RWG-096	Hap_2	11.5	1.2	6.2	12.5	12.7	19.4	32.2
Tropical japonica	RWG-098	Hap_2	17	2.2	9	11.9	19.5	21.1	40.6
Tropical japonica	RWG-101	Hap_2	17	0.3	10.1	10	17.9	20.7	38.6
Tropical japonica	RWG-102	Hap_2	18.8	0.6	11.4	10.4	20.3	22.3	42.5
Tropical japonica	RWG-107	Hap_2	9.3	2.2	6.9	16.7	11.7	24.1	35.8
Aus	RWG-108	Hap_2	6.7	1.1	5.1	15.1	7.9	22.6	30.5
Indica	RWG-112	Hap_2	13	1.6	6	17.6	15	24.9	40
Aus	RWG-113	Hap_2	10.9	3.1	5.1	12.1	14.3	19.4	33.7
Temperate japonica	RWG-115	Hap_2	19.5	0.9	16.5	19.6	21.1	37.2	58.3
Tropical japonica	RWG-132	Hap_2	12	3.9	9.1	20.9	16.1	30.6	46.7
Tropical japonica	RWG-202	Hap_2	12.1544	0.39403	9.39736	11.8377	12.9866	21.555	34.5416
Tropical japonica	RWG-203	Hap_2	12.6375	0.556137	9.34389	11.977	13.7532	21.7418	35.495
Temperate japonica	RWG-226	Hap_2	21.1669	1.39226	15.5068	16.2698	23.4219	32.9425	56.3644
Temperate japonica	RWG-245	Hap_2	15.4379	0.470817	9.31715	14.4083	16.269	25.0555	41.3244
Indica	RWG-398	Hap_2	12.91	1.05	7.29	9.72	8.34	9.72	18.06
Indica	RWG-404	Hap_2	7.33	1.99	6.61	11.64	8.6	11.64	20.24
Indica	RWG-416	Hap_2	11.12	1.39	7.65	9.6	9.04	9.6	18.64
Indica	RWG-417	Hap_2	11.22	1.24	8.19	10.26	9.43	10.26	19.69
Indica	RWG-006	Hap_19	5.3	3.5	0	14	8.9	15.3	24.1
Indica	RWG-030	Hap_19	6.6	3.9	1	21.1	10.8	23.5	34.3
Indica	RWG-034	Hap_19	4.6	3.6	0.5	24.6	8.2	25.7	34
Indica	RWG-056	Hap_19	7.47065	4.94154	0.654249	14.345	12.4865	15.6348	28.1213
Indica	RWG-061	Hap_19	3.8	2.5	0.4	18.4	6.2	19.3	25.5
Indica	RWG-064	Hap_19	3.7	2.1	0.4	25.1	5.7	25.8	31.6
Indica	RWG-242	Hap_19	5.10414	5.06099	2.59271	36.0368	10.3001	39.909	50.2091
Indica	RWG-276	Hap_19	5.29148	2.95361	2.65955	33.4789	8.35406	38.8194	47.1735
Indica	RWG-292	Hap_19	5.05483	3.03039	3.28788	33.0357	8.1682	37.9945	46.1627
Aus	RWG-008	Hap_20	2.9	2.1	1.6	16.1	5	18.5	23.5
Indica	RWG-021	Hap_20	5	5.2	0.5	20.5	10.5	22.7	33.2
Aus	RWG-037	Hap_20	3.4	6.9	2	16.7	10.5	19.6	30
Aus	RWG-038	Hap_20	2	5.3	1.8	10.3	7.3	12.1	19.4
Aus	RWG-043	Hap_20	2.5	5.7	2	15.9	8.3	19.4	27.7
Indica	RWG-054	Hap_20	5.6	2.2	0.8	21.5	8	24.1	32.1
Indica	RWG-072	Hap_20	6.1	3	0.7	19.4	9.4	21.6	31
Indica	RWG-120	Hap_20	5	3.2	0.6	15.6	8.3	17.6	26
Indica	RWG-238	Hap_20	7.90451	3.18397	1.6569	21.9808	11.2841	25.6243	36.9084
Indica	RWG-005	Hap_21	2.1	2.6	1	17.8	4.7	18.8	23.5
Admixture	RWG-007	Hap_21	2.5	5.3	1.7	19.1	8	22	30
Indica	RWG-010	Hap_21	3.3	5	0.8	21.4	8.3	23	31.3
Indica	RWG-013	Hap_21	6.3	6.3	3	16.4	12.9	20.7	33.7
Indica	RWG-022	Hap_21	6.4	5.6	2.1	14.8	12.5	18.6	31.1
Indica	RWG-039	Hap_21	2.6	3.1	0.7	16	5.8	17.2	23
Indica	RWG-041	Hap_21	3.5	3.3	1.3	20.8	6.9	23.6	30.5
Indica	RWG-047	Hap_21	6.8	5.1	2.6	18.9	12.2	23	35.2
Indica	RWG-048	Hap_21	7	4.3	2.4	22.1	11.6	25.9	37.5
Indica	RWG-049	Hap_21	3.7	4.7	0.8	18.8	8.4	20.2	28.6
Indica	RWG-060	Hap_21	6.4	5.6	3	20.1	12.2	24.4	36.6
Indica	RWG-067	Hap_21	6	0.6	1.4	14.1	6.7	16.4	23.2
Indica	RWG-068	Hap_21	5	7.4	2.3	17.6	12.6	20.5	33.1
Indica	RWG-071	Hap_21	5.4	5.3	1.9	17.3	11.1	20.7	31.8
Indica	RWG-073	Hap_21	5.3	4.6	2.1	15.2	10.3	18.8	29.1
Indica	RWG-085	Hap_21	4.7	5.8	2.5	28.6	10.7	34.3	45
Indica	RWG-121	Hap_21	7.85521	4.95008	2.83334	16.1685	13.1742	21.8974	35.0716
Indica	RWG-122	Hap_21	7.4	3.7	2.1	17.3	11.4	22.1	33.6
Indica	RWG-123	Hap_21	7.5	3.8	2.5	18.4	11.5	23.6	35.1
Indica	RWG-124	Hap_21	8.95958	5.05246	3.27451	19.9167	14.2856	26.7308	41.0164
Indica	RWG-126	Hap_21	5.6	3.4	2.7	16.4	9.1	22	31.1
Indica	RWG-204	Hap_21	2.53055	3.32048	3.1943	23.3484	5.83003	27.5697	33.3997
Indica	RWG-205	Hap_21	2.7672	3.11571	1.08205	20.4739	5.99189	22.4188	28.4107
Indica	RWG-206	Hap_21	4.59139	5.4364	1.04194	19.8534	10.1021	21.3163	31.4184
Indica	RWG-207	Hap_21	4.76888	5.05246	1.56332	24.3995	9.94764	26.813	36.7606
Indica	RWG-208	Hap_21	2.86581	1.93831	0.94836	19.2203	4.92175	21.9658	26.8875
Indica	RWG-209	Hap_21	2.93483	3.67882	1.79059	19.2836	6.74862	22.0759	28.8245
Indica	RWG-210	Hap_21	3.60534	4.61733	1.67027	21.3477	8.27966	24.4111	32.6907
Indica	RWG-272	Hap_21	2.91511	3.98597	1.99112	24.9187	6.88874	27.9746	34.8634

## Sheet: Table S6
Table S6. Genetic variations in γ-TMT gene region and its allele frequency distribution in different ecotypes of 4726 rice accessions. Data derived from RiceVarMapv2.0 (http://ricevarmap.ncpgr.cn/)
Frequency of Primary Allele
Var ID	Chromosome	Position	Reference	Primary Allele	Secondary Allele	All (4726 acc.)	Ind_All (2759 acc.)	IndI (595 acc.)	IndII (465 acc.)	IndIII (913 acc.)	Jap_All (1512 acc.)	TeJ (767 acc.)	TrJ (504 acc.)	Aus (269 acc.)
vg0228894203	chr02	28894203	A	A	G	0.974	0.994	1	1	0.992	0.999	1	1	0.61
vg0228894370	chr02	28894370	C	C	A	0.998	0.999	1	1	0.998	1	1	1	0.978
vg0228894379	chr02	28894379	C	C	A	0.999	1	1	1	1	1	1	1	0.974
vg0228894492	chr02	28894492	G	G	T	0.882	0.801	0.808	0.63	0.841	0.999	0.999	0.998	1
vg0228894502	chr02	28894502	G	G	GC	0.984	1	1	1	1	0.952	0.997	0.867	0.996
vg0228894503	chr02	28894503	C	C	T	0.868	0.801	0.808	0.63	0.841	0.954	0.997	0.871	1
vg0228894608	chr02	28894608	C	C	CATAGGGCACCCACAATGG	0.979	0.965	0.971	0.951	0.964	1	1	1	1
vg0228894609	chr02	28894609	T	T	A	0.938	0.897	0.906	0.8	0.928	0.999	1	0.998	1
vg0228894611	chr02	28894611	A	A	AGGGCACCC	0.968	0.946	0.958	0.918	0.949	1	1	1	1
vg0228894613	chr02	28894613	C	C	T	0.907	0.843	0.867	0.712	0.862	0.999	1	0.998	1
vg0228894614	chr02	28894614	A	A	C	0.884	0.804	0.808	0.632	0.843	0.999	1	0.998	1
vg0228894615	chr02	28894615	G	G	A	0.905	0.841	0.866	0.71	0.858	0.999	1	0.998	1
vg0228894617	chr02	28894617	T	T	G	0.907	0.843	0.867	0.718	0.858	0.999	1	0.998	1
vg0228894628	chr02	28894628	ACCTAACCC	ACCTAACCC	A	0.998	0.999	1	1	0.998	1	1	1	0.978
vg0228894644	chr02	28894644	CCT	CCT	C	0.998	0.999	1	1	0.998	1	1	1	0.978
vg0228894646	chr02	28894646	T	A	T	0.531	0.85	0.923	0.933	0.827	0.004	0.003	0.006	0.491
vg0228894648	chr02	28894648	ACGGCTCCAG	ACGGCTCCAG	A	0.998	0.999	1	1	0.998	1	1	1	0.978
vg0228894794	chr02	28894794	T	T	A	0.887	0.992	0.995	0.996	0.995	0.708	0.874	0.399	0.978
vg0228894881	chr02	28894881	G	T	G	0.533	0.85	0.923	0.933	0.83	0.005	0.004	0.006	0.517
vg0228894888	chr02	28894888	C	C	T	0.66	0.433	0.403	0.452	0.452	0.996	0.997	0.994	0.911
vg0228894901	chr02	28894901	AG	AG	A	0.955	0.927	0.879	0.994	0.882	1	1	1	0.985
vg0228894923	chr02	28894923	A	A	ATTTT	0.686	0.477	0.461	0.49	0.478	0.998	0.999	0.998	0.911
vg0228894924	chr02	28894924	TA	TA	TGA	0.971	0.989	0.993	0.998	0.988	1	1	1	0.61
vg0228894925	chr02	28894925	A	G	AAATCATAGAAATG	0.46	0.408	0.385	0.419	0.45	0.5	0.226	0.927	0.524
vg0228894932	chr02	28894932	CA	CA	TA	0.946	0.947	0.928	0.978	0.945	0.999	0.999	1	0.61
vg0228894933	chr02	28894933	AAAGGAATAAGAAAAG	AAAGGAATAAGAAAAG	A	0.958	0.931	0.876	0.963	0.949	0.999	0.999	1	0.978
vg0228894937	chr02	28894937	G	G	T	0.954	0.928	0.881	0.994	0.884	0.995	1	0.99	0.985
vg0228894948	chr02	28894948	G	A	G	0.531	0.849	0.923	0.931	0.828	0.004	0.003	0.006	0.494
vg0228894950	chr02	28894950	ACAGGATTC	ACAGGATTC	A	0.999	0.999	1	1	0.998	1	1	1	0.981
vg0228894958	chr02	28894958	C	C	T	0.935	0.892	0.998	0.677	0.949	0.999	1	0.998	1
vg0228894960	chr02	28894960	A	A	C	0.465	0.148	0.092	0.062	0.165	0.995	0.997	0.992	0.483
vg0228894962	chr02	28894962	C	C	T	0.884	0.804	0.815	0.634	0.842	0.999	1	0.998	1
vg0228894965	chr02	28894965	G	G	C	0.993	0.989	0.961	0.996	1	1	1	1	1
vg0228894975	chr02	28894975	G	G	A	0.972	0.993	1	1	0.99	0.999	1	1	0.587
vg0228894990	chr02	28894990	G	G	A	0.955	0.926	0.897	0.974	0.881	1	1	1	0.974
vg0228894995	chr02	28894995	AC	AC	A	0.957	0.928	0.884	0.994	0.883	0.999	1	1	0.996
vg0228895000	chr02	28895000	G	G	Unkown	0.994	0.99	0.963	0.996	1	1	1	1	1
vg0228895001	chr02	28895001	G	G	A	0.712	0.875	0.936	0.968	0.836	0.501	0.773	0.075	0.517
vg0228895067	chr02	28895067	G	G	A	0.996	0.999	0.997	1	1	0.988	0.99	0.982	1
vg0228895083	chr02	28895083	C	C	T	0.998	0.999	1	1	0.998	1	1	1	0.978
vg0228895101	chr02	28895101	G	G	A	0.656	0.426	0.388	0.443	0.45	0.995	0.997	0.994	0.911
vg0228895110	chr02	28895110	C	T	C	0.53	0.847	0.918	0.927	0.83	0.004	0.003	0.006	0.517
vg0228895134	chr02	28895134	C	T	C	0.53	0.85	0.923	0.931	0.83	0.004	0.003	0.006	0.494
vg0228895169	chr02	28895169	T	T	C	0.63	0.383	0.326	0.202	0.472	0.997	0.999	0.994	0.914
vg0228895173	chr02	28895173	TC	T	TC	0.53	0.848	0.921	0.929	0.828	0.004	0.003	0.006	0.494
vg0228895174	chr02	28895174	C	C	A	0.993	1	1	1	1	0.98	0.982	1	1
vg0228895183	chr02	28895183	C	T	C	0.53	0.849	0.923	0.931	0.828	0.004	0.003	0.006	0.494
vg0228895199	chr02	28895199	ATT	AT	ATT	0.736	0.778	0.803	0.598	0.828	0.67	0.432	0.98	0.576
vg0228895228	chr02	28895228	T	C	T	0.828	0.983	0.993	0.972	1	0.505	0.223	0.935	1
vg0228895246	chr02	28895246	C	C	T	0.997	1	1	1	1	0.989	0.999	0.97	1
vg0228895260	chr02	28895260	G	G	T	0.936	0.893	0.998	0.68	0.949	0.999	1	0.998	1
vg0228895261	chr02	28895261	G	G	T	0.974	0.994	1	1	0.992	0.999	1	1	0.61
vg0228895290	chr02	28895290	G	G	A	0.882	0.801	0.807	0.632	0.841	0.999	1	0.998	1
vg0228895392	chr02	28895392	G	G	A	0.999	1	1	1	1	0.996	1	0.988	1
vg0228895398	chr02	28895398	GTT	GTT	GT	0.603	0.438	0.405	0.449	0.473	0.839	0.804	0.94	0.84
vg0228895409	chr02	28895409	TTTG	TTTG	T	0.957	0.928	0.881	0.994	0.883	1	1	1	0.996
vg0228895434	chr02	28895434	G	C	G	0.53	0.848	0.923	0.931	0.827	0.005	0.003	0.008	0.491
vg0228895602	chr02	28895602	A	A	T	0.974	0.994	1	1	0.992	0.999	1	1	0.61
vg0228895665	chr02	28895665	G	A	G	0.531	0.85	0.923	0.933	0.829	0.004	0.003	0.006	0.494
vg0228895812	chr02	28895812	C	T	C	0.533	0.851	0.923	0.933	0.83	0.004	0.003	0.006	0.517
vg0228895837	chr02	28895837	T	T	TA	0.466	0.146	0.072	0.065	0.169	0.995	0.997	0.992	0.506
vg0228896131	chr02	28896131	C	T	C	0.531	0.85	0.923	0.933	0.828	0.004	0.003	0.006	0.494
vg0228896143	chr02	28896143	G	A	G	0.53	0.85	0.923	0.933	0.828	0.004	0.003	0.006	0.494
vg0228896178	chr02	28896178	G	G	A	0.71	0.874	0.936	0.963	0.836	0.499	0.773	0.075	0.517
vg0228896183	chr02	28896183	T	T	C	0.937	0.894	0.824	0.785	0.998	0.999	1	0.998	1
vg0228896216	chr02	28896216	C	T	C	0.531	0.85	0.923	0.933	0.828	0.004	0.003	0.006	0.494
vg0228896245	chr02	28896245	C	A	C	0.531	0.85	0.923	0.935	0.827	0.005	0.003	0.006	0.491
vg0228896272	chr02	28896272	A	G	A	0.533	0.851	0.923	0.935	0.83	0.004	0.003	0.006	0.517
vg0228896283	chr02	28896283	G	G	A	0.998	0.999	1	1	0.998	1	1	1	0.978
vg0228896387	chr02	28896387	G	G	T	0.995	0.995	0.995	0.994	0.993	1	1	1	0.978
vg0228896506	chr02	28896506	G	G	C	0.653	0.422	0.378	0.441	0.449	0.996	0.997	0.994	0.911
vg0228896527	chr02	28896527	C	C	CT	0.93	0.921	0.879	0.994	0.876	0.999	1	1	0.595
vg0228896689	chr02	28896689	A	G	A	0.531	0.85	0.923	0.933	0.828	0.005	0.003	0.008	0.494
vg0228896694	chr02	28896694	A	A	G	0.999	1	1	1	1	1	1	1	0.978
vg0228896771	chr02	28896771	T	T	TA	0.998	0.999	1	1	0.998	1	1	1	0.978
vg0228897069	chr02	28897069	G	G	C	0.811	0.722	0.687	0.624	0.716	0.999	1	0.998	0.595
vg0228897309	chr02	28897309	C	C	A	0.656	0.427	0.387	0.443	0.453	0.996	0.997	0.994	0.911
vg0228897376	chr02	28897376	TA	TA	TAA	0.584	0.65	0.652	0.585	0.675	0.508	0.776	0.103	0.55
vg0228897386	chr02	28897386	AT	AT	ATT	0.993	0.989	0.982	0.996	0.989	1	1	1	1
vg0228897387	chr02	28897387	T	T	A	0.657	0.429	0.397	0.439	0.449	0.996	0.997	0.994	0.907
		Not detected in KRICE
		Detected in KRICE
